# Supplementary material for: Sexual Antagonism, Temporally Fluctuating Selection, and Variable Dominance Affect a Regulatory Polymorphism in Drosophila melanogaster
Source: Mol Biol Evol. 2021 Jul 21;38(11):4891–907. doi: 10.1093/molbev/msab215 (PMC8557461; doi:10.1093/molbev/msab215)
Supplement: msab215_Supplementary_Data [file msab215_supplementary_data.zip]

Archive with 9 entries (9 files):
- Data_S1.xlsx
- Data_S2.xlsx
- Fig_S17.pdf
- File_S1_Rscript.txt
- File_S2_Rscript.txt
- File_S3_Lprofile_results.txt
- SuppText1.pdf
- SuppText2.pdf
- Tables_S1_S2_S3_S8_S9.xlsx
