# Supplementary material for: Sexual Antagonism, Temporally Fluctuating Selection, and Variable Dominance Affect a Regulatory Polymorphism in Drosophila melanogaster
Source: Mol Biol Evol. 2021 Jul 21;38(11):4891–907. doi: 10.1093/molbev/msab215 (PMC8557461; doi:10.1093/molbev/msab215)
Supplement: msab215_Supplementary_Data [file msab215_supplementary_data.zip › Data_S1.xlsx]

## Sheet: g=2 viability
Data S1: Supplementary spreadsheet of all modelling parameter estimates
Season	w_m	w_f,GG	w_f,GC	ssrd
1	0.876907	1.47759	1.36487	1.39962e-13
2	1.26444	0.610331	0.60215	3.84335e-13
3	0.798956	1.55768	0.938745	1.08732e-12
4	0.416989	2.06184	1.09934	3.85077e-11
5	0.653271	1.4136	0.974502	2.1078e-12
6	0.967506	0.930324	0.753046	5.66644e-13
7	0.897959	2.13705	1.28626	1.26735e-12
8	0.936266	2.32788	1.91943	1.7075e-12
9	0.34258	1.94113	0.793181	1.18616e-10

## Sheet: g=5 viability
Season	w_m	w_f,GG	w_f,GC	ssrd
1	0.887909	1.22697	1.26001	1.20172e-10
2	1.16238	0.799481	0.719147	1.48385e-10
3	0.893	1.27418	0.878398	1.11606e-09
4	0.521005	1.82463	1.16277	6.82886e-11
5	0.624703	1.59464	1.01595	6.888e-12
6	0.880378	1.15479	0.846237	1.60948e-11
7	0.843653	1.56878	1.11926	3.11918e-11
8	0.82419	1.69978	1.64755	7.25996e-11
9	0.466845	1.73697	0.893126	1.96948e-09

## Sheet: g=5 viability likelihood profil
Season	w_m lower	w_m upper	w_f,GG lower	w_f,GG upper	w_f,GC lower	w_f,GC upper
1	0.459211	1.68607	0.651281	2.30449	0.782038	2.02046
2	0.695086	1.92114	0.465892	1.33227	0.450846	1.12772
3	0.39959	1.92613	0.653337	2.49879	0.532263	1.39869
4	0.236209	1.0839	0.930048	3.64368	0.719147	1.85664
5	NA	1.57899	0.708717	3.7593	0.610952	1.60716
6	0.483691	1.55028	0.651424	2.03282	0.563791	1.23447
7	0.357739	1.90617	0.772937	3.23105	0.701099	1.70706
8	0.431311	1.59055	0.879766	3.36595	0.9544	2.97361
9	0.259363	0.841206	1.00753	3.07398	0.520128	1.57212

## Sheet: g=5 viability sampling CI
Season	w_m lower	w_m upper	w_f,GG lower	w_f,GG upper	w_f,GC lower	w_f,GC upper
1	0.280332	1.58953	0.391223	2.19945	0.665019	1.9386
2	0.568057	1.8427	0.377599	1.24502	0.377405	1.11086
3	0.157525	1.76124	0.397235	2.30891	0.449685	1.34458
4	0.103767	0.997903	0.495452	3.43584	0.621336	1.79459
5	-0.0804569	1.44921	0.0276765	3.39213	0.397547	1.62335
6	0.370481	1.45295	0.490842	1.89627	0.499032	1.21004
7	0.111619	1.71043	0.369344	3.03066	0.628946	1.66513
8	0.247735	1.51627	0.470301	3.20825	0.616102	2.94703
9	0.186144	0.794938	0.738528	2.90152	0.364455	1.49575

## Sheet: g=10 viability
Season	w_m	w_f,GG	w_f,GC	ssrd
1	0.867056	1.18853	1.23937	5.84752e-10
2	1.20659	0.82499	0.729042	2.06426e-08
3	0.871761	1.2635	0.87354	1.43024e-09
4	0.518275	1.89119	1.17555	3.88846e-10
5	0.633878	1.61136	1.02345	2.46971e-09
6	0.904647	1.17442	0.854248	2.26767e-09
7	0.804972	1.45344	1.07613	3.07239e-10
8	0.785745	1.54443	1.57048	1.41188e-09
9	0.461923	1.81923	0.903324	4.7301e-07

## Sheet: g=2 fecundity
Season	w_m	w_f,GG	w_f,GC	ssrd
1	1.78237	0.668979	1.03423	0.00838667
2	0.4633	1.43812	1.28207	0.0324087
3	1.70529	0.629174	0.939516	0.0305643
4	3.96356	0.513042	0	0.0347056
5	1.53023	0.652781	0.594776	0.0393178
6	0.785331	0.947375	1.014	0.0418406
7	2.21717	0.765029	1.04905	0.00881072
8	2.30759	0.867204	1.19461	0.0327891
9	3.55923	0	1.72394	0.106991

## Sheet: g=5 fecundity
Season	w_m	w_f,GG	w_f,GC	ssrd
1	1.44548	0.726806	1.00126	0.00838672
2	0.626248	1.38546	1.06848	0.0324067
3	1.25809	0.827631	0.962158	0.0305634
4	2.7104	0	1.04158	0.0347093
5	2.03535	0.32777	0.843078	0.0393182
6	1.07849	0.842996	0.904601	0.0418413
7	1.70488	0.656368	1.03129	0.0088107
8	1.94898	0.650361	1.26844	0.0327992
9	3.38823	0.0483367	1.9744	0.10699

## Sheet: g=10 fecundity
Season	w_m	w_f,GG	w_f,GC	ssrd
1	1.43865	0.693228	0.962295	0.00838715
2	0.630365	1.47117	1.17844	0.0324019
3	1.27316	0.793194	0.935058	0.0305617
4	2.85879	0	0.986683	0.0347092
5	2.00521	0.393779	0.786338	0.0393162
6	1.06828	0.900812	0.925118	0.0418392
7	1.6514	0.58661	0.990739	0.00881083
8	1.86851	0.59069	1.20093	0.0327606
9	3.41548	0.015388	2.18072	0.106981
