# Supplementary material for: Sexual Antagonism, Temporally Fluctuating Selection, and Variable Dominance Affect a Regulatory Polymorphism in Drosophila melanogaster
Source: Mol Biol Evol. 2021 Jul 21;38(11):4891–907. doi: 10.1093/molbev/msab215 (PMC8557461; doi:10.1093/molbev/msab215)
Supplement: msab215_Supplementary_Data [file msab215_supplementary_data.zip › Data_S2.xlsx]

## Sheet: qRT-PCR
Data S2: Phenotypic trait data underlying figures and analyses
Stage	Background	Genotype	Replicate	Express
adult	MU	CC	1	1.10698
adult	MU	CC	2	1.1276
adult	MU	CC	3	1.51319
adult	MU	CC	4	1.358
adult	MU	CG	1	1.66022
adult	MU	CG	2	2.74529
adult	MU	CG	3	1.60001
adult	MU	CG	4	1.91216
adult	MU	GG	1	2.06538
adult	MU	GG	2	3.03714
adult	MU	GG	3	4.35831
adult	MU	GG	4	4.38248
adult	NL	CC	1	0.670936
adult	NL	CC	2	0.895757
adult	NL	CC	3	1.03241
adult	NL	CC	4	1.53229
adult	NL	CC	5	1.0518
adult	NL	CG	1	2.66262
adult	NL	CG	2	2.77995
adult	NL	CG	3	1.37125
adult	NL	CG	4	1.94109
adult	NL	CG	5	1.32666
adult	NL	GG	1	1.67614
adult	NL	GG	2	2.23895
adult	NL	GG	3	2.47301
adult	NL	GG	4	2.59692
adult	NL	GG	5	1.60993
adult	NL	GG	6	1.67849
larvae	MU	CC	1	1.93195
larvae	MU	CC	2	1.92296
larvae	MU	CC	3	1.15796
larvae	MU	CC	4	2.5238
larvae	MU	CG	1	3.10107
larvae	MU	CG	2	1.82503
larvae	MU	CG	3	3.50644
larvae	MU	CG	4	4.53632
larvae	MU	CG	5	4.26773
larvae	MU	GG	1	3.71644
larvae	MU	GG	2	6.62253
larvae	MU	GG	3	6.70562
larvae	MU	GG	4	3.41665
larvae	MU	GG	5	6.97658
larvae	NL	CC	1	0.525202
larvae	NL	CC	2	0.823099
larvae	NL	CC	3	1.46164
larvae	NL	CC	4	1.58264
larvae	NL	CG	1	2.40574
larvae	NL	CG	2	1.60727
larvae	NL	CG	3	2.64651
larvae	NL	CG	4	2.66141
larvae	NL	GG	1	16.304
larvae	NL	GG	2	11.4509
larvae	NL	GG	3	6.69977
larvae	NL	GG	4	12.0544
larvae	NL	GG	5	16.0349
larvae	NL	GG	6	4.6267

## Sheet: Bgal
Stage	Genotype	Replicate	mOD/minute
adult	CC	1	28.7366
adult	CC	2	32.2482
adult	CC	3	30.4571
adult	CC	4	29.6946
adult	CC	5	31.9911
adult	CC	6	28.7679
adult	CG	1	46.7687
adult	CG	2	42.6973
adult	CG	3	44.1152
adult	CG	4	37.3705
adult	CG	5	44.8821
adult	CG	6	44.342
adult	CG	7	40.7277
adult	CG	8	40.6214
adult	CG	9	44.2411
adult	CG	10	46.6705
adult	GG	1	35.4821
adult	GG	2	40.4634
adult	GG	3	47.5429
adult	GG	4	48.458
adult	GG	5	44.2107
adult	GG	6	46.2563
larvae	CC	1	10.3813
larvae	CC	2	9.33849
larvae	CC	3	11.1762
larvae	CC	4	12.9788
larvae	CG	1	24.6664
larvae	CG	2	22.0181
larvae	CG	3	24.654
larvae	CG	4	23.5802
larvae	CG	5	28.8176
larvae	CG	6	18.8576
larvae	CG	7	23.0779
larvae	CG	8	26.2549
larvae	GG	1	33.9623
larvae	GG	2	35.0144
larvae	GG	3	34.8793
larvae	GG	4	37.1305

## Sheet: Larv_Vol
Background	Genotype	Replicate	Volume (a.u.)
MU	CC	1	1.911
MU	CC	2	1.82802
MU	CC	3	1.56631
MU	CC	4	1.37348
MU	CC	5	1.62065
MU	CC	6	1.75888
MU	CC	7	1.59392
MU	CC	8	1.5546
MU	CC	9	1.67879
MU	CC	10	1.7192
MU	CC	11	1.87617
MU	CG	1	1.59265
MU	CG	2	1.42554
MU	CG	3	2.10623
MU	CG	4	1.55049
MU	CG	5	1.44156
MU	CG	6	1.51789
MU	CG	7	1.34335
MU	CG	8	1.74654
MU	CG	9	1.55394
MU	CG	10	2.19583
MU	CG	11	1.66209
MU	CG	12	1.52411
MU	CG	13	1.72465
MU	CG	14	1.48793
MU	GG	1	1.65881
MU	GG	2	1.53613
MU	GG	3	1.50037
MU	GG	4	1.72735
MU	GG	5	1.60016
MU	GG	6	1.70406
MU	GG	7	1.67474
MU	GG	8	1.39461
MU	GG	9	1.54659
MU	GG	10	1.63295
MU	GG	11	1.55145
MU	GG	12	1.41955
MU	GG	13	1.46003
MU	GG	14	1.66229
NL	CC	1	1.43049
NL	CC	2	1.54708
NL	CC	3	1.51113
NL	CC	4	1.69293
NL	CC	5	1.94926
NL	CC	6	1.41495
NL	CC	7	1.87689
NL	CC	8	1.8861
NL	CC	9	1.40181
NL	CC	10	1.43372
NL	CG	1	1.37298
NL	CG	2	1.58655
NL	CG	3	1.59333
NL	CG	4	1.79162
NL	CG	5	1.61228
NL	CG	6	1.37281
NL	CG	7	1.59213
NL	CG	8	1.54524
NL	CG	9	1.52967
NL	CG	10	1.63795
NL	CG	11	1.59647
NL	CG	12	1.47443
NL	CG	13	1.4198
NL	CG	14	1.46841
NL	CG	15	1.85838
NL	CG	16	1.85817
NL	CG	17	1.57632
NL	GG	1	1.66007
NL	GG	2	1.51114
NL	GG	3	1.9244
NL	GG	4	1.92538
NL	GG	5	1.83582
NL	GG	6	1.25208
NL	GG	7	1.55737
NL	GG	8	1.39094
NL	GG	9	1.55363
NL	GG	10	1.529
NL	GG	11	1.58037
NL	GG	12	1.46545
NL	GG	13	1.42388
NL	GG	14	1.3613
NL	GG	15	1.44659
NL	GG	16	1.42864
NL	GG	17	1.5561

## Sheet: Weight
Background	Genotype	Replicate	Weight (mg)a
MU	CC	1	1.93
MU	CC	2	2.28
MU	CC	3	1.74
MU	CC	4	1.81
MU	CC	5	1.47
MU	CC	6	1.42
MU	CC	7	1.29
MU	CG	1	1.88
MU	CG	2	2.01
MU	CG	3	2.25
MU	CG	4	1.71
MU	CG	5	1.78
MU	CG	6	2.17
MU	CG	7	1.66
MU	CG	8	2
MU	CG	9	1.93
MU	CG	10	1.76
MU	CG	11	1.9
MU	CG	12	1.85
MU	CG	13	1.81
MU	CG	14	1.91
MU	CG	15	1.63
MU	CG	16	1.64
MU	CG	17	1.64
MU	CG	18	1.58
MU	CG	19	1.46
MU	CG	20	1.67
MU	CG	21	1.71
MU	CG	22	1.67
MU	CG	23	1.75
MU	CG	24	1.36
MU	CG	25	1.37
MU	CG	26	1.65
MU	GG	1	1.53
MU	GG	2	1.65
MU	GG	3	1.66
MU	GG	4	1.32
MU	GG	5	1.56
MU	GG	6	1.42
MU	GG	7	1.72
MU	GG	8	1.5
MU	GG	9	1.68
MU	GG	10	1.71
MU	GG	11	1.52
MU	GG	12	1.27
MU	GG	13	1.8
NL	CC	1	1.44
NL	CC	2	1.61
NL	CC	3	1.57
NL	CC	4	1.77
NL	CC	5	1.61
NL	CC	6	1.4
NL	CC	7	1.49
NL	CC	8	1.34
NL	CC	9	1.6
NL	CC	10	1.63
NL	CC	11	1.51
NL	CC	12	1.74
NL	CC	13	1.64
NL	CG	1	1.43
NL	CG	2	1.69
NL	CG	3	1.31
NL	CG	4	1.52
NL	CG	5	1.57
NL	CG	6	1.71
NL	CG	7	1.52
NL	CG	8	1.28
NL	CG	9	1.49
NL	CG	10	1.35
NL	CG	11	1.6
NL	CG	12	1.29
NL	CG	13	1.67
NL	CG	14	1.56
NL	CG	15	1.45
NL	CG	16	1.68
NL	CG	17	1.64
NL	CG	18	1.8
NL	CG	19	1.85
NL	CG	20	1.36
NL	CG	21	1.51
NL	CG	22	1.71
NL	CG	23	1.7
NL	CG	24	1.76
NL	GG	1	1.54
NL	GG	2	1.58
NL	GG	3	1.32
NL	GG	4	1.33
NL	GG	5	1.57
NL	GG	6	1.57
NL	GG	7	1.61
NL	GG	8	1.6
NL	GG	9	1.7
NL	GG	10	1.46
NL	GG	11	1.35
NL	GG	12	1.71
NL	GG	13	1.6
aNL data taken from Glaser-Schmitt and Parsch (2018).

## Sheet: Wing_Length
Background	Genotype	Replicate	Length (mm)a
MU	CC	1	2.084
MU	CC	2	2.243
MU	CC	3	2.206
MU	CC	4	2.204
MU	CC	5	2.206
MU	CC	6	2.088
MU	CC	7	2.151
MU	CC	8	2.176
MU	CG	1	2.16
MU	CG	2	2.222
MU	CG	3	2.127
MU	CG	4	2.134
MU	CG	5	2.132
MU	CG	6	2.213
MU	CG	7	2.115
MU	CG	8	2.154
MU	CG	9	2.218
MU	CG	10	2.141
MU	CG	11	2.187
MU	CG	12	2.159
MU	CG	13	2.184
MU	CG	14	2.213
MU	CG	15	2.21
MU	CG	16	2.197
MU	CG	17	2.173
MU	CG	18	2.138
MU	CG	19	2.183
MU	CG	20	2.079
MU	CG	21	2.168
MU	CG	22	2.237
MU	CG	23	2.244
MU	CG	24	2.107
MU	CG	25	2.157
MU	CG	26	2.163
MU	GG	1	2.228
MU	GG	2	2.128
MU	GG	3	2.269
MU	GG	4	2.115
MU	GG	5	2.179
MU	GG	6	2.087
MU	GG	7	2.108
MU	GG	8	2.196
MU	GG	9	2.223
MU	GG	10	2.153
MU	GG	11	2.011
MU	GG	12	2.237
NL	CC	1	2.152
NL	CC	2	2.139
NL	CC	3	2.149
NL	CC	4	2.184
NL	CC	5	2.143
NL	CC	6	2.186
NL	CC	7	2.057
NL	CC	8	2.167
NL	CC	9	2.149
NL	CC	10	2.2
NL	CC	11	2.1
NL	CC	12	2.15
NL	CC	13	2.207
NL	CG	1	2.029
NL	CG	2	2.161
NL	CG	3	2.094
NL	CG	4	2.265
NL	CG	5	2.186
NL	CG	6	2.153
NL	CG	7	2.092
NL	CG	8	2.159
NL	CG	9	2.163
NL	CG	10	2.112
NL	CG	11	2.222
NL	CG	12	2.01
NL	CG	13	2.226
NL	CG	14	2.316
NL	CG	15	2.131
NL	CG	16	2.173
NL	CG	17	2.1
NL	CG	18	2.129
NL	CG	19	2.111
NL	CG	20	2.204
NL	CG	21	2.206
NL	CG	22	2.202
NL	CG	23	2.18
NL	CG	24	2.148
NL	GG	1	2.154
NL	GG	2	2.239
NL	GG	3	2.114
NL	GG	4	2.132
NL	GG	5	2.077
NL	GG	6	2.19
NL	GG	7	2.172
NL	GG	8	2.111
NL	GG	9	2.165
NL	GG	10	2.033
NL	GG	11	2.027
aNL data taken from Glaser-Schmitt and Parsch (2018).

## Sheet: Wing_Area
Background	Genotype	Replicate	Area (mm2)a
MU	CC	1	1.293
MU	CC	2	1.402
MU	CC	3	1.347
MU	CC	4	1.342
MU	CC	5	1.394
MU	CC	6	1.241
MU	CC	7	1.296
MU	CC	8	1.386
MU	CG	1	1.3
MU	CG	2	1.397
MU	CG	3	1.316
MU	CG	4	1.34
MU	CG	5	1.313
MU	CG	6	1.372
MU	CG	7	1.259
MU	CG	8	1.362
MU	CG	9	1.404
MU	CG	10	1.305
MU	CG	11	1.351
MU	CG	12	1.323
MU	CG	13	1.302
MU	CG	14	1.343
MU	CG	15	1.391
MU	CG	16	1.417
MU	CG	17	1.324
MU	CG	18	1.318
MU	CG	19	1.319
MU	CG	20	1.272
MU	CG	21	1.318
MU	CG	22	1.485
MU	CG	23	1.415
MU	CG	24	1.352
MU	CG	25	1.376
MU	CG	26	1.394
MU	GG	1	1.403
MU	GG	2	1.332
MU	GG	3	1.525
MU	GG	4	1.305
MU	GG	5	1.411
MU	GG	6	1.373
MU	GG	7	1.446
MU	GG	8	1.337
MU	GG	9	1.431
MU	GG	10	1.446
MU	GG	11	1.341
MU	GG	12	1.227
MU	GG	13	1.443
NL	CC	1	1.21
NL	CC	2	1.323
NL	CC	3	1.271
NL	CC	4	1.361
NL	CC	5	1.303
NL	CC	6	1.27
NL	CC	7	1.196
NL	CC	8	1.29
NL	CC	9	1.262
NL	CC	10	1.313
NL	CC	11	1.203
NL	CC	12	1.254
NL	CC	13	1.377
NL	CG	1	1.199
NL	CG	2	1.325
NL	CG	3	1.228
NL	CG	4	1.416
NL	CG	5	1.304
NL	CG	6	1.287
NL	CG	7	1.206
NL	CG	8	1.259
NL	CG	9	1.307
NL	CG	10	1.301
NL	CG	11	1.351
NL	CG	12	1.165
NL	CG	13	1.297
NL	CG	14	1.476
NL	CG	15	1.234
NL	CG	16	1.302
NL	CG	17	1.209
NL	CG	18	1.269
NL	CG	19	1.226
NL	CG	20	1.326
NL	CG	21	1.311
NL	CG	22	1.3
NL	CG	23	1.303
NL	CG	24	1.301
NL	GG	1	1.303
NL	GG	2	1.346
NL	GG	3	1.288
NL	GG	4	1.244
NL	GG	5	1.269
NL	GG	6	1.337
NL	GG	7	1.348
NL	GG	8	1.3
NL	GG	9	1.294
NL	GG	10	1.165
NL	GG	11	1.157
aNL data taken from Glaser-Schmitt and Parsch (2018).

## Sheet: Wing Load
Background	Genotype	Replicate	Wing load (mg/mm2)a
MU	CC	1	1.49265
MU	CC	2	1.62625
MU	CC	3	1.29176
MU	CC	4	1.34873
MU	CC	5	1.05452
MU	CC	6	1.14424
MU	CC	7	0.99537
MU	CC	8	1.16162
MU	CG	1	1.44615
MU	CG	2	1.4388
MU	CG	3	1.70973
MU	CG	4	1.27612
MU	CG	5	1.35567
MU	CG	6	1.58163
MU	CG	7	1.31851
MU	CG	8	1.46843
MU	CG	9	1.37464
MU	CG	10	1.34866
MU	CG	11	1.40637
MU	CG	12	1.39834
MU	CG	13	1.39017
MU	CG	14	1.42219
MU	CG	15	1.17182
MU	CG	16	1.15737
MU	CG	17	1.23867
MU	CG	18	1.19879
MU	CG	19	1.1069
MU	CG	20	1.31289
MU	CG	21	1.29742
MU	CG	22	1.12458
MU	CG	23	1.23675
MU	CG	24	1.00592
MU	CG	25	0.99564
MU	CG	26	1.18364
MU	GG	1	1.09052
MU	GG	2	1.23874
MU	GG	3	1.01149
MU	GG	4	1.1056
MU	GG	5	1.03423
MU	GG	6	1.18949
MU	GG	7	1.12191
MU	GG	8	1.174
MU	GG	9	1.18257
MU	GG	10	1.13348
MU	GG	11	1.03504
MU	GG	12	1.2474
NL	CC	1	1.19008
NL	CC	2	1.21693
NL	CC	3	1.23525
NL	CC	4	1.30051
NL	CC	5	1.23561
NL	CC	6	1.10236
NL	CC	7	1.24582
NL	CC	8	1.03876
NL	CC	9	1.26783
NL	CC	10	1.24143
NL	CC	11	1.2552
NL	CC	12	1.38756
NL	CC	13	1.19099
NL	CG	1	1.19266
NL	CG	2	1.27547
NL	CG	3	1.06678
NL	CG	4	1.07345
NL	CG	5	1.20399
NL	CG	6	1.32867
NL	CG	7	1.26036
NL	CG	8	1.01668
NL	CG	9	1.14002
NL	CG	10	1.03766
NL	CG	11	1.18431
NL	CG	12	1.1073
NL	CG	13	1.28759
NL	CG	14	1.05691
NL	CG	15	1.17504
NL	CG	16	1.29032
NL	CG	17	1.35649
NL	CG	18	1.41844
NL	CG	19	1.50897
NL	CG	20	1.02564
NL	CG	21	1.15179
NL	CG	22	1.31034
NL	CG	23	1.30468
NL	CG	24	1.35281
NL	GG	1	1.18189
NL	GG	2	1.17385
NL	GG	3	1.02484
NL	GG	4	1.06913
NL	GG	5	1.23719
NL	GG	6	1.17427
NL	GG	7	1.19436
NL	GG	8	1.23077
NL	GG	9	1.31376
NL	GG	10	1.25322
NL	GG	11	1.16681
aNL data taken from Glaser-Schmitt and Parsch (2018).

## Sheet: Starv_NL_MU
Vial	Sex	Background	Genotype	Hours
45	female	MU	CC	78
46	female	MU	CC	78
54	female	MU	CC	72
56	female	MU	CC	54
78	female	MU	CC	72
85	female	MU	CC	72
94	female	MU	CC	72
101	female	MU	CC	60
102	female	MU	CC	72
104	female	MU	CC	96
105	female	MU	CC	102
166	female	MU	CC	102
184	female	MU	CC	96
212	female	MU	CC	102
230	female	MU	CC	96
257	female	MU	CC	84
268	female	MU	CC	84
271	female	MU	CC	78
279	female	MU	CC	78
281	female	MU	CC	102
296	female	MU	CC	102
297	female	MU	CC	108
12	female	NL	CC	48
79	female	NL	CC	96
95	female	NL	CC	72
115	female	NL	CC	72
120	female	NL	CC	72
138	female	NL	CC	84
170	female	NL	CC	72
172	female	NL	CC	60
180	female	NL	CC	78
205	female	NL	CC	48
233	female	NL	CC	72
236	female	NL	CC	96
248	female	NL	CC	84
263	female	NL	CC	84
273	female	NL	CC	78
274	female	NL	CC	96
280	female	NL	CC	72
283	female	NL	CC	72
286	female	NL	CC	48
295	female	NL	CC	84
7	male	MU	C	96
17	male	MU	C	60
19	male	MU	C	96
31	male	MU	C	96
60	male	MU	C	84
75	male	MU	C	72
111	male	MU	C	78
112	male	MU	C	96
121	male	MU	C	72
125	male	MU	C	84
141	male	MU	C	84
191	male	MU	C	78
215	male	MU	C	84
227	male	MU	C	96
270	male	MU	C	120
276	male	MU	C	84
278	male	MU	C	72
288	male	MU	C	96
47	male	MU	C	72
53	male	MU	C	72
109	male	MU	C	72
110	male	MU	C	96
133	male	MU	C	84
142	male	MU	C	96
144	male	MU	C	192
193	male	MU	C	72
196	male	MU	C	84
229	male	MU	C	96
290	male	MU	C	78
1	male	NL	C	72
69	male	NL	C	72
74	male	NL	C	72
86	male	NL	C	60
118	male	NL	C	72
131	male	NL	C	54
156	male	NL	C	60
182	male	NL	C	72
189	male	NL	C	72
199	male	NL	C	72
221	male	NL	C	48
5	male	NL	C	60
91	male	NL	C	54
152	male	NL	C	78
171	male	NL	C	78
176	male	NL	C	78
187	male	NL	C	72
201	male	NL	C	72
254	male	NL	C	60
282	male	NL	C	78
293	male	NL	C	72
2	female	MU	GC	78
14	female	MU	GC	72
29	female	MU	GC	96
34	female	MU	GC	72
36	female	MU	GC	96
41	female	MU	GC	72
59	female	MU	GC	84
77	female	MU	GC	78
89	female	MU	GC	84
97	female	MU	GC	60
98	female	MU	GC	72
103	female	MU	GC	84
107	female	MU	GC	78
137	female	MU	GC	96
157	female	MU	GC	120
164	female	MU	GC	108
165	female	MU	GC	96
185	female	MU	GC	84
206	female	MU	GC	84
214	female	MU	GC	126
224	female	MU	GC	78
226	female	MU	GC	102
238	female	MU	GC	102
275	female	MU	GC	102
277	female	MU	GC	102
289	female	MU	GC	84
294	female	MU	GC	84
3	female	MU	GC	60
24	female	MU	GC	96
28	female	MU	GC	84
33	female	MU	GC	84
43	female	MU	GC	96
48	female	MU	GC	72
49	female	MU	GC	132
63	female	MU	GC	108
64	female	MU	GC	84
73	female	MU	GC	72
132	female	MU	GC	108
158	female	MU	GC	96
168	female	MU	GC	102
169	female	MU	GC	96
177	female	MU	GC	120
183	female	MU	GC	96
222	female	MU	GC	78
223	female	MU	GC	96
225	female	MU	GC	72
241	female	MU	GC	96
262	female	MU	GC	126
284	female	MU	GC	108
298	female	MU	GC	102
300	female	MU	GC	96
4	female	NL	GC	84
6	female	NL	GC	54
22	female	NL	GC	54
37	female	NL	GC	72
55	female	NL	GC	54
62	female	NL	GC	78
72	female	NL	GC	72
88	female	NL	GC	54
99	female	NL	GC	72
108	female	NL	GC	72
122	female	NL	GC	54
135	female	NL	GC	78
155	female	NL	GC	60
174	female	NL	GC	120
178	female	NL	GC	108
179	female	NL	GC	60
181	female	NL	GC	54
190	female	NL	GC	84
197	female	NL	GC	54
198	female	NL	GC	60
204	female	NL	GC	60
210	female	NL	GC	96
234	female	NL	GC	120
237	female	NL	GC	96
240	female	NL	GC	96
242	female	NL	GC	108
245	female	NL	GC	72
247	female	NL	GC	72
252	female	NL	GC	72
292	female	NL	GC	96
11	female	NL	GC	60
20	female	NL	GC	78
21	female	NL	GC	60
27	female	NL	GC	60
32	female	NL	GC	54
40	female	NL	GC	72
44	female	NL	GC	132
61	female	NL	GC	54
68	female	NL	GC	54
71	female	NL	GC	54
76	female	NL	GC	78
82	female	NL	GC	54
93	female	NL	GC	72
119	female	NL	GC	54
147	female	NL	GC	120
154	female	NL	GC	60
167	female	NL	GC	72
175	female	NL	GC	54
213	female	NL	GC	72
217	female	NL	GC	84
218	female	NL	GC	84
243	female	NL	GC	108
250	female	NL	GC	78
251	female	NL	GC	120
258	female	NL	GC	108
259	female	NL	GC	72
264	female	NL	GC	96
265	female	NL	GC	60
266	female	NL	GC	84
285	female	NL	GC	72
287	female	NL	GC	78
291	female	NL	GC	72
13	female	MU	GG	84
16	female	MU	GG	54
18	female	MU	GG	96
35	female	MU	GG	84
39	female	MU	GG	96
50	female	MU	GG	96
51	female	MU	GG	96
57	female	MU	GG	120
58	female	MU	GG	78
67	female	MU	GG	96
70	female	MU	GG	72
80	female	MU	GG	72
81	female	MU	GG	72
124	female	MU	GG	96
139	female	MU	GG	102
186	female	MU	GG	102
208	female	MU	GG	102
219	female	MU	GG	120
231	female	MU	GG	102
232	female	MU	GG	78
235	female	MU	GG	120
244	female	MU	GG	108
253	female	MU	GG	120
255	female	MU	GG	108
261	female	MU	GG	96
8	female	NL	GG	30
25	female	NL	GG	72
42	female	NL	GG	48
106	female	NL	GG	198
145	female	NL	GG	54
148	female	NL	GG	78
151	female	NL	GG	54
153	female	NL	GG	96
159	female	NL	GG	84
162	female	NL	GG	72
163	female	NL	GG	72
203	female	NL	GG	48
228	female	NL	GG	120
246	female	NL	GG	60
249	female	NL	GG	60
256	female	NL	GG	96
267	female	NL	GG	72
272	female	NL	GG	60
15	male	MU	G	78
30	male	MU	G	72
114	male	MU	G	78
161	male	MU	G	84
194	male	MU	G	72
211	male	MU	G	96
299	male	MU	G	96
9	male	MU	G	54
23	male	MU	G	78
38	male	MU	G	72
83	male	MU	G	96
87	male	MU	G	78
123	male	MU	G	78
128	male	MU	G	72
149	male	MU	G	78
160	male	MU	G	72
192	male	MU	G	84
195	male	MU	G	96
200	male	MU	G	96
202	male	MU	G	180
260	male	MU	G	72
10	male	NL	G	72
26	male	NL	G	72
90	male	NL	G	48
96	male	NL	G	48
113	male	NL	G	102
126	male	NL	G	72
130	male	NL	G	78
136	male	NL	G	48
146	male	NL	G	54
207	male	NL	G	48
216	male	NL	G	60
220	male	NL	G	150
239	male	NL	G	72
52	male	NL	G	54
65	male	NL	G	78
66	male	NL	G	60
92	male	NL	G	72
100	male	NL	G	54
117	male	NL	G	54
127	male	NL	G	72
129	male	NL	G	144
134	male	NL	G	72
140	male	NL	G	78
143	male	NL	G	246
173	male	NL	G	78
188	male	NL	G	126
209	male	NL	G	72
269	male	NL	G	72

## Sheet: Starv_RNAi
Vial	Line	Sex	Hours
3	fiz-RNAi/Act-Gal4	M	35.75
3	fiz-RNAi/Act-Gal4	M	48
3	fiz-RNAi/Act-Gal4	M	48
5	control/Act-Gal4	M	48
5	control/Act-Gal4	M	48
5	control/Act-Gal4	M	48
7	control/Act-Gal4	M	48
7	control/Act-Gal4	M	48
7	control/Act-Gal4	M	48
7	control/Act-Gal4	M	48
9	control/Act-Gal4	M	48
9	control/Act-Gal4	M	48
11	control/Act-Gal4	M	48
12	fiz-RNAi/Act-Gal4	M	48
12	fiz-RNAi/Act-Gal4	M	48
12	fiz-RNAi/Act-Gal4	M	48
12	fiz-RNAi/Act-Gal4	M	48
13	control/Act-Gal4	M	48
16	fiz-RNAi/Act-Gal4	M	48
16	fiz-RNAi/Act-Gal4	M	48
16	fiz-RNAi/Act-Gal4	M	48
20	fiz-RNAi/Act-Gal4	M	48
20	fiz-RNAi/Act-Gal4	M	48
20	fiz-RNAi/Act-Gal4	M	48
20	fiz-RNAi/Act-Gal4	M	48
22	control/Act-Gal4	M	48
22	control/Act-Gal4	M	48
24	fiz-RNAi/Act-Gal4	M	48
24	fiz-RNAi/Act-Gal4	M	48
24	fiz-RNAi/Act-Gal4	M	48
1	fiz-RNAi/Act-Gal4	F	53.75
5	control/Act-Gal4	M	53.75
5	control/Act-Gal4	M	53.75
5	control/Act-Gal4	M	53.75
5	control/Act-Gal4	M	53.75
5	control/Act-Gal4	M	53.75
5	control/Act-Gal4	M	53.75
5	control/Act-Gal4	M	53.75
5	control/Act-Gal4	M	53.75
6	control/Act-Gal4	M	53.75
6	control/Act-Gal4	M	53.75
6	control/Act-Gal4	M	53.75
6	control/Act-Gal4	M	53.75
6	control/Act-Gal4	M	53.75
7	control/Act-Gal4	M	53.75
7	control/Act-Gal4	M	53.75
7	control/Act-Gal4	M	53.75
7	control/Act-Gal4	M	53.75
7	control/Act-Gal4	M	53.75
7	control/Act-Gal4	M	53.75
7	control/Act-Gal4	M	53.75
7	control/Act-Gal4	M	53.75
7	control/Act-Gal4	M	53.75
8	fiz-RNAi/Act-Gal4	F	53.75
9	control/Act-Gal4	M	53.75
9	control/Act-Gal4	M	53.75
9	control/Act-Gal4	M	53.75
9	control/Act-Gal4	M	53.75
10	fiz-RNAi/Act-Gal4	F	53.75
11	control/Act-Gal4	M	53.75
11	control/Act-Gal4	M	53.75
11	control/Act-Gal4	M	53.75
11	control/Act-Gal4	M	53.75
11	control/Act-Gal4	M	53.75
11	control/Act-Gal4	M	53.75
11	control/Act-Gal4	M	53.75
12	fiz-RNAi/Act-Gal4	M	53.75
12	fiz-RNAi/Act-Gal4	M	53.75
12	fiz-RNAi/Act-Gal4	M	53.75
13	control/Act-Gal4	M	53.75
13	control/Act-Gal4	M	53.75
16	fiz-RNAi/Act-Gal4	M	53.75
16	fiz-RNAi/Act-Gal4	M	53.75
16	fiz-RNAi/Act-Gal4	M	53.75
16	fiz-RNAi/Act-Gal4	M	53.75
16	fiz-RNAi/Act-Gal4	M	53.75
20	fiz-RNAi/Act-Gal4	M	53.75
20	fiz-RNAi/Act-Gal4	M	53.75
20	fiz-RNAi/Act-Gal4	M	53.75
20	fiz-RNAi/Act-Gal4	M	53.75
21	fiz-RNAi/Act-Gal4	F	53.75
22	control/Act-Gal4	M	53.75
22	control/Act-Gal4	M	53.75
22	control/Act-Gal4	M	53.75
22	control/Act-Gal4	M	53.75
22	control/Act-Gal4	M	53.75
24	fiz-RNAi/Act-Gal4	M	53.75
24	fiz-RNAi/Act-Gal4	M	53.75
24	fiz-RNAi/Act-Gal4	M	53.75
24	fiz-RNAi/Act-Gal4	M	53.75
1	fiz-RNAi/Act-Gal4	F	59.75
2	fiz-RNAi/Act-Gal4	F	59.75
3	fiz-RNAi/Act-Gal4	M	59.75
5	control/Act-Gal4	M	59.75
5	control/Act-Gal4	M	59.75
5	control/Act-Gal4	M	59.75
5	control/Act-Gal4	M	59.75
5	control/Act-Gal4	M	59.75
6	control/Act-Gal4	M	59.75
7	control/Act-Gal4	M	59.75
7	control/Act-Gal4	M	59.75
9	control/Act-Gal4	M	59.75
9	control/Act-Gal4	M	59.75
9	control/Act-Gal4	M	59.75
9	control/Act-Gal4	M	59.75
9	control/Act-Gal4	M	59.75
9	control/Act-Gal4	M	59.75
9	control/Act-Gal4	M	59.75
9	control/Act-Gal4	M	59.75
10	fiz-RNAi/Act-Gal4	F	59.75
11	control/Act-Gal4	M	59.75
11	control/Act-Gal4	M	59.75
11	control/Act-Gal4	M	59.75
11	control/Act-Gal4	M	59.75
11	control/Act-Gal4	M	59.75
11	control/Act-Gal4	M	59.75
11	control/Act-Gal4	M	59.75
11	control/Act-Gal4	M	59.75
11	control/Act-Gal4	M	59.75
13	control/Act-Gal4	M	59.75
16	fiz-RNAi/Act-Gal4	M	59.75
16	fiz-RNAi/Act-Gal4	M	59.75
16	fiz-RNAi/Act-Gal4	M	59.75
16	fiz-RNAi/Act-Gal4	M	59.75
18	control/Act-Gal4	F	59.75
20	fiz-RNAi/Act-Gal4	M	59.75
22	control/Act-Gal4	M	59.75
22	control/Act-Gal4	M	59.75
24	fiz-RNAi/Act-Gal4	M	59.75
1	fiz-RNAi/Act-Gal4	F	71.92
1	fiz-RNAi/Act-Gal4	F	71.92
1	fiz-RNAi/Act-Gal4	F	71.92
1	fiz-RNAi/Act-Gal4	F	71.92
1	fiz-RNAi/Act-Gal4	F	71.92
1	fiz-RNAi/Act-Gal4	F	71.92
1	fiz-RNAi/Act-Gal4	F	71.92
2	fiz-RNAi/Act-Gal4	F	71.92
3	fiz-RNAi/Act-Gal4	M	71.92
3	fiz-RNAi/Act-Gal4	M	71.92
3	fiz-RNAi/Act-Gal4	M	71.92
3	fiz-RNAi/Act-Gal4	M	71.92
3	fiz-RNAi/Act-Gal4	M	71.92
3	fiz-RNAi/Act-Gal4	M	71.92
3	fiz-RNAi/Act-Gal4	M	71.92
3	fiz-RNAi/Act-Gal4	M	71.92
3	fiz-RNAi/Act-Gal4	M	71.92
3	fiz-RNAi/Act-Gal4	M	71.92
4	control/Act-Gal4	F	71.92
5	control/Act-Gal4	M	71.92
5	control/Act-Gal4	M	71.92
6	control/Act-Gal4	M	71.92
6	control/Act-Gal4	M	71.92
6	control/Act-Gal4	M	71.92
6	control/Act-Gal4	M	71.92
6	control/Act-Gal4	M	71.92
6	control/Act-Gal4	M	71.92
6	control/Act-Gal4	M	71.92
6	control/Act-Gal4	M	71.92
6	control/Act-Gal4	M	71.92
7	control/Act-Gal4	M	71.92
7	control/Act-Gal4	M	71.92
7	control/Act-Gal4	M	71.92
7	control/Act-Gal4	M	71.92
8	fiz-RNAi/Act-Gal4	F	71.92
8	fiz-RNAi/Act-Gal4	F	71.92
8	fiz-RNAi/Act-Gal4	F	71.92
8	fiz-RNAi/Act-Gal4	F	71.92
8	fiz-RNAi/Act-Gal4	F	71.92
9	control/Act-Gal4	M	71.92
9	control/Act-Gal4	M	71.92
10	fiz-RNAi/Act-Gal4	F	71.92
10	fiz-RNAi/Act-Gal4	F	71.92
11	control/Act-Gal4	M	71.92
11	control/Act-Gal4	M	71.92
11	control/Act-Gal4	M	71.92
12	fiz-RNAi/Act-Gal4	M	71.92
12	fiz-RNAi/Act-Gal4	M	71.92
13	control/Act-Gal4	M	71.92
13	control/Act-Gal4	M	71.92
13	control/Act-Gal4	M	71.92
14	control/Act-Gal4	F	71.92
14	control/Act-Gal4	F	71.92
14	control/Act-Gal4	F	71.92
14	control/Act-Gal4	F	71.92
14	control/Act-Gal4	F	71.92
15	fiz-RNAi/Act-Gal4	F	71.92
16	fiz-RNAi/Act-Gal4	M	71.92
16	fiz-RNAi/Act-Gal4	M	71.92
16	fiz-RNAi/Act-Gal4	M	71.92
17	control/Act-Gal4	F	71.92
17	control/Act-Gal4	F	71.92
17	control/Act-Gal4	F	71.92
17	control/Act-Gal4	F	71.92
17	control/Act-Gal4	F	71.92
17	control/Act-Gal4	F	71.92
17	control/Act-Gal4	F	71.92
17	control/Act-Gal4	F	71.92
18	control/Act-Gal4	F	71.92
18	control/Act-Gal4	F	71.92
18	control/Act-Gal4	F	71.92
18	control/Act-Gal4	F	71.92
19	control/Act-Gal4	F	71.92
19	control/Act-Gal4	F	71.92
19	control/Act-Gal4	F	71.92
20	fiz-RNAi/Act-Gal4	M	71.92
20	fiz-RNAi/Act-Gal4	M	71.92
20	fiz-RNAi/Act-Gal4	M	71.92
20	fiz-RNAi/Act-Gal4	M	71.92
20	fiz-RNAi/Act-Gal4	M	71.92
20	fiz-RNAi/Act-Gal4	M	71.92
20	fiz-RNAi/Act-Gal4	M	71.92
20	fiz-RNAi/Act-Gal4	M	71.92
21	fiz-RNAi/Act-Gal4	F	71.92
21	fiz-RNAi/Act-Gal4	F	71.92
22	control/Act-Gal4	M	71.92
22	control/Act-Gal4	M	71.92
22	control/Act-Gal4	M	71.92
22	control/Act-Gal4	M	71.92
22	control/Act-Gal4	M	71.92
22	control/Act-Gal4	M	71.92
22	control/Act-Gal4	M	71.92
22	control/Act-Gal4	M	71.92
22	control/Act-Gal4	M	71.92
22	control/Act-Gal4	M	71.92
23	control/Act-Gal4	F	71.92
23	control/Act-Gal4	F	71.92
24	fiz-RNAi/Act-Gal4	M	71.92
24	fiz-RNAi/Act-Gal4	M	71.92
24	fiz-RNAi/Act-Gal4	M	71.92
24	fiz-RNAi/Act-Gal4	M	71.92
24	fiz-RNAi/Act-Gal4	M	71.92
24	fiz-RNAi/Act-Gal4	M	71.92
24	fiz-RNAi/Act-Gal4	M	71.92
24	fiz-RNAi/Act-Gal4	M	71.92
1	fiz-RNAi/Act-Gal4	F	77.83
1	fiz-RNAi/Act-Gal4	F	77.83
2	fiz-RNAi/Act-Gal4	F	77.83
2	fiz-RNAi/Act-Gal4	F	77.83
2	fiz-RNAi/Act-Gal4	F	77.83
2	fiz-RNAi/Act-Gal4	F	77.83
2	fiz-RNAi/Act-Gal4	F	77.83
2	fiz-RNAi/Act-Gal4	F	77.83
2	fiz-RNAi/Act-Gal4	F	77.83
2	fiz-RNAi/Act-Gal4	F	77.83
2	fiz-RNAi/Act-Gal4	F	77.83
2	fiz-RNAi/Act-Gal4	F	77.83
3	fiz-RNAi/Act-Gal4	M	77.83
3	fiz-RNAi/Act-Gal4	M	77.83
3	fiz-RNAi/Act-Gal4	M	77.83
4	control/Act-Gal4	F	77.83
4	control/Act-Gal4	F	77.83
6	control/Act-Gal4	M	77.83
6	control/Act-Gal4	M	77.83
8	fiz-RNAi/Act-Gal4	F	77.83
8	fiz-RNAi/Act-Gal4	F	77.83
8	fiz-RNAi/Act-Gal4	F	77.83
8	fiz-RNAi/Act-Gal4	F	77.83
8	fiz-RNAi/Act-Gal4	F	77.83
8	fiz-RNAi/Act-Gal4	F	77.83
8	fiz-RNAi/Act-Gal4	F	77.83
8	fiz-RNAi/Act-Gal4	F	77.83
9	control/Act-Gal4	M	77.83
10	fiz-RNAi/Act-Gal4	F	77.83
10	fiz-RNAi/Act-Gal4	F	77.83
10	fiz-RNAi/Act-Gal4	F	77.83
10	fiz-RNAi/Act-Gal4	F	77.83
12	fiz-RNAi/Act-Gal4	M	77.83
12	fiz-RNAi/Act-Gal4	M	77.83
12	fiz-RNAi/Act-Gal4	M	77.83
12	fiz-RNAi/Act-Gal4	M	77.83
12	fiz-RNAi/Act-Gal4	M	77.83
12	fiz-RNAi/Act-Gal4	M	77.83
12	fiz-RNAi/Act-Gal4	M	77.83
12	fiz-RNAi/Act-Gal4	M	77.83
13	control/Act-Gal4	M	77.83
13	control/Act-Gal4	M	77.83
13	control/Act-Gal4	M	77.83
13	control/Act-Gal4	M	77.83
13	control/Act-Gal4	M	77.83
13	control/Act-Gal4	M	77.83
13	control/Act-Gal4	M	77.83
14	control/Act-Gal4	F	77.83
14	control/Act-Gal4	F	77.83
14	control/Act-Gal4	F	77.83
15	fiz-RNAi/Act-Gal4	F	77.83
15	fiz-RNAi/Act-Gal4	F	77.83
15	fiz-RNAi/Act-Gal4	F	77.83
16	fiz-RNAi/Act-Gal4	M	77.83
16	fiz-RNAi/Act-Gal4	M	77.83
16	fiz-RNAi/Act-Gal4	M	77.83
16	fiz-RNAi/Act-Gal4	M	77.83
16	fiz-RNAi/Act-Gal4	M	77.83
17	control/Act-Gal4	F	77.83
18	control/Act-Gal4	F	77.83
18	control/Act-Gal4	F	77.83
18	control/Act-Gal4	F	77.83
18	control/Act-Gal4	F	77.83
18	control/Act-Gal4	F	77.83
19	control/Act-Gal4	F	77.83
19	control/Act-Gal4	F	77.83
20	fiz-RNAi/Act-Gal4	M	77.83
21	fiz-RNAi/Act-Gal4	F	77.83
21	fiz-RNAi/Act-Gal4	F	77.83
22	control/Act-Gal4	M	77.83
23	control/Act-Gal4	F	77.83
23	control/Act-Gal4	F	77.83
23	control/Act-Gal4	F	77.83
23	control/Act-Gal4	F	77.83
24	fiz-RNAi/Act-Gal4	M	77.83
24	fiz-RNAi/Act-Gal4	M	77.83
1	fiz-RNAi/Act-Gal4	F	83.75
1	fiz-RNAi/Act-Gal4	F	83.75
2	fiz-RNAi/Act-Gal4	F	83.75
2	fiz-RNAi/Act-Gal4	F	83.75
2	fiz-RNAi/Act-Gal4	F	83.75
3	fiz-RNAi/Act-Gal4	M	83.75
3	fiz-RNAi/Act-Gal4	M	83.75
3	fiz-RNAi/Act-Gal4	M	83.75
4	control/Act-Gal4	F	83.75
6	control/Act-Gal4	M	83.75
6	control/Act-Gal4	M	83.75
8	fiz-RNAi/Act-Gal4	F	83.75
8	fiz-RNAi/Act-Gal4	F	83.75
8	fiz-RNAi/Act-Gal4	F	83.75
9	control/Act-Gal4	M	83.75
9	control/Act-Gal4	M	83.75
9	control/Act-Gal4	M	83.75
10	fiz-RNAi/Act-Gal4	F	83.75
10	fiz-RNAi/Act-Gal4	F	83.75
12	fiz-RNAi/Act-Gal4	M	83.75
12	fiz-RNAi/Act-Gal4	M	83.75
12	fiz-RNAi/Act-Gal4	M	83.75
14	control/Act-Gal4	F	83.75
14	control/Act-Gal4	F	83.75
14	control/Act-Gal4	F	83.75
15	fiz-RNAi/Act-Gal4	F	83.75
17	control/Act-Gal4	F	83.75
17	control/Act-Gal4	F	83.75
17	control/Act-Gal4	F	83.75
17	control/Act-Gal4	F	83.75
17	control/Act-Gal4	F	83.75
17	control/Act-Gal4	F	83.75
18	control/Act-Gal4	F	83.75
18	control/Act-Gal4	F	83.75
18	control/Act-Gal4	F	83.75
18	control/Act-Gal4	F	83.75
19	control/Act-Gal4	F	83.75
19	control/Act-Gal4	F	83.75
19	control/Act-Gal4	F	83.75
19	control/Act-Gal4	F	83.75
19	control/Act-Gal4	F	83.75
19	control/Act-Gal4	F	83.75
19	control/Act-Gal4	F	83.75
21	fiz-RNAi/Act-Gal4	F	83.75
21	fiz-RNAi/Act-Gal4	F	83.75
21	fiz-RNAi/Act-Gal4	F	83.75
23	control/Act-Gal4	F	83.75
1	fiz-RNAi/Act-Gal4	F	95.83
1	fiz-RNAi/Act-Gal4	F	95.83
2	fiz-RNAi/Act-Gal4	F	95.83
4	control/Act-Gal4	F	95.83
4	control/Act-Gal4	F	95.83
4	control/Act-Gal4	F	95.83
4	control/Act-Gal4	F	95.83
4	control/Act-Gal4	F	95.83
4	control/Act-Gal4	F	95.83
4	control/Act-Gal4	F	95.83
4	control/Act-Gal4	F	95.83
4	control/Act-Gal4	F	95.83
6	control/Act-Gal4	M	95.83
8	fiz-RNAi/Act-Gal4	F	95.83
8	fiz-RNAi/Act-Gal4	F	95.83
10	fiz-RNAi/Act-Gal4	F	95.83
10	fiz-RNAi/Act-Gal4	F	95.83
10	fiz-RNAi/Act-Gal4	F	95.83
10	fiz-RNAi/Act-Gal4	F	95.83
14	control/Act-Gal4	F	95.83
14	control/Act-Gal4	F	95.83
14	control/Act-Gal4	F	95.83
14	control/Act-Gal4	F	95.83
14	control/Act-Gal4	F	95.83
14	control/Act-Gal4	F	95.83
14	control/Act-Gal4	F	95.83
14	control/Act-Gal4	F	95.83
15	fiz-RNAi/Act-Gal4	F	95.83
15	fiz-RNAi/Act-Gal4	F	95.83
15	fiz-RNAi/Act-Gal4	F	95.83
15	fiz-RNAi/Act-Gal4	F	95.83
15	fiz-RNAi/Act-Gal4	F	95.83
17	control/Act-Gal4	F	95.83
17	control/Act-Gal4	F	95.83
17	control/Act-Gal4	F	95.83
17	control/Act-Gal4	F	95.83
17	control/Act-Gal4	F	95.83
18	control/Act-Gal4	F	95.83
18	control/Act-Gal4	F	95.83
19	control/Act-Gal4	F	95.83
19	control/Act-Gal4	F	95.83
20	fiz-RNAi/Act-Gal4	M	95.83
21	fiz-RNAi/Act-Gal4	F	95.83
21	fiz-RNAi/Act-Gal4	F	95.83
21	fiz-RNAi/Act-Gal4	F	95.83
23	control/Act-Gal4	F	95.83
23	control/Act-Gal4	F	95.83
23	control/Act-Gal4	F	95.83
23	control/Act-Gal4	F	95.83
23	control/Act-Gal4	F	95.83
1	fiz-RNAi/Act-Gal4	F	101.92
1	fiz-RNAi/Act-Gal4	F	101.92
1	fiz-RNAi/Act-Gal4	F	101.92
2	fiz-RNAi/Act-Gal4	F	101.92
2	fiz-RNAi/Act-Gal4	F	101.92
4	control/Act-Gal4	F	101.92
4	control/Act-Gal4	F	101.92
4	control/Act-Gal4	F	101.92
10	fiz-RNAi/Act-Gal4	F	101.92
10	fiz-RNAi/Act-Gal4	F	101.92
14	control/Act-Gal4	F	101.92
15	fiz-RNAi/Act-Gal4	F	101.92
15	fiz-RNAi/Act-Gal4	F	101.92
15	fiz-RNAi/Act-Gal4	F	101.92
15	fiz-RNAi/Act-Gal4	F	101.92
15	fiz-RNAi/Act-Gal4	F	101.92
18	control/Act-Gal4	F	101.92
18	control/Act-Gal4	F	101.92
18	control/Act-Gal4	F	101.92
19	control/Act-Gal4	F	101.92
19	control/Act-Gal4	F	101.92
21	fiz-RNAi/Act-Gal4	F	101.92
23	control/Act-Gal4	F	101.92
23	control/Act-Gal4	F	101.92
23	control/Act-Gal4	F	101.92
23	control/Act-Gal4	F	101.92
4	control/Act-Gal4	F	107.83
4	control/Act-Gal4	F	107.83
8	fiz-RNAi/Act-Gal4	F	107.83
15	fiz-RNAi/Act-Gal4	F	107.83
18	control/Act-Gal4	F	107.83
19	control/Act-Gal4	F	107.83
19	control/Act-Gal4	F	107.83
21	fiz-RNAi/Act-Gal4	F	107.83
21	fiz-RNAi/Act-Gal4	F	107.83
21	fiz-RNAi/Act-Gal4	F	107.83
23	control/Act-Gal4	F	107.83
23	control/Act-Gal4	F	107.83
23	control/Act-Gal4	F	107.83
2	fiz-RNAi/Act-Gal4	F	110.25
10	fiz-RNAi/Act-Gal4	F	110.25
10	fiz-RNAi/Act-Gal4	F	110.25
15	fiz-RNAi/Act-Gal4	F	110.25
21	fiz-RNAi/Act-Gal4	F	110.25
21	fiz-RNAi/Act-Gal4	F	110.25
1	fiz-RNAi/Act-Gal4	F	119.92
2	fiz-RNAi/Act-Gal4	F	119.92
4	control/Act-Gal4	F	119.92
4	control/Act-Gal4	F	119.92
10	fiz-RNAi/Act-Gal4	F	119.92
10	fiz-RNAi/Act-Gal4	F	119.92
15	fiz-RNAi/Act-Gal4	F	119.92
15	fiz-RNAi/Act-Gal4	F	119.92
19	control/Act-Gal4	F	119.92
19	control/Act-Gal4	F	119.92
21	fiz-RNAi/Act-Gal4	F	119.92
21	fiz-RNAi/Act-Gal4	F	119.92
1	fiz-RNAi/Act-Gal4	F	125.75
21	fiz-RNAi/Act-Gal4	F	125.75
23	control/Act-Gal4	F	125.75
15	fiz-RNAi/Act-Gal4	F	131.75
