# Supplementary material for: Sexual Antagonism, Temporally Fluctuating Selection, and Variable Dominance Affect a Regulatory Polymorphism in Drosophila melanogaster
Source: Mol Biol Evol. 2021 Jul 21;38(11):4891–907. doi: 10.1093/molbev/msab215 (PMC8557461; doi:10.1093/molbev/msab215)
Supplement: msab215_Supplementary_Data [file msab215_supplementary_data.zip › File_S1_Rscript.txt]

##Supplementary File S1: Modelling R script

rm(list=ls()) 
library(foreach)
library(doMC)

##Enter data
samplesize <- data.frame(year=c(2016,2016,2017,2017,2018,2018,2019,2019,2020,2020),month=rep(c("June","September"),5),males=c(90,46,89,32,39,22,65,27,44,61),females=c(132,96,87,97,85,95,125,127,100,84))
Gallelefreqs <- data.frame(year=c(2016,2016,2017,2017,2018,2018,2019,2019,2020,2020),month=rep(c("June","September"),5),males=c(0.422,0.435,0.438,0.406,0.308,0.318,0.338,0.407,0.523,0.410),females=c(0.413,0.474,0.385,0.443,0.459,0.421,0.356,0.472,0.585,0.595))
observedgenotypes <- data.frame(year=c(2016,2016,2017,2017,2018,2018,2019,2019,2020,2020),month=rep(c("June","September"),5),CC=c(47,25,35,33,26,34,55,37,14,17),GC=c(61,51,37,42,40,42,51,60,54,34),GG=c(24,20,15,22,19,19,19,30,32,33))
Gfreqs <- observedgenotypes[,3:5]/samplesize$females
data <- cbind(Gallelefreqs[,3],Gfreqs[,3],Gfreqs[,1])#male allele freqency, GG frequency, CC frequency

##Plot empirical data
par(mfrow=c(1,2))
matplot(Gallelefreqs[,3:4],col=c("blue","red"),pch=16,ylim=c(0,1),yaxs="i",xlab="Sampling point",ylab="Frequency of G",main="A",type="b",lty=1)
legend("topright",legend=c("Males","Females"),col=c("blue","red"),pch=16,lty=1)

matplot(Gfreqs,pch=16,type="b",ylim=c(0,1),xlab="Sampling point",ylab="Frequency",main="B",lty=1)
legend("topright",col=1:3,lty=1,legend=c("CC","GC","GG"),title="Female genotype",pch=16)
dev.print(dev=pdf,"dataplot.pdf")

##Compute the expected genotype frequencies after one season of numgenerations generations, assumes fecundity selection, i.e. selection after sampling
seasonmap <- function(initialconditions,numgenerations,wGm,wGGf,wGCf,survprob=0){#parameterized in terms of fitness of G allele in males, and fitnesses of GG and GC genotypes in females, all relative to the C or CC types
    pm <- initialconditions[1]#allele frequency in males
    pGG <-initialconditions[2]#frequency of GG genotype in females
    pCC <- initialconditions[3]#frequency of CC genotype in females   
    for (t in 1:numgenerations){
        pGC <- 1-pGG-pCC #frequency of heterozygotes in females
        #average fitness
        wbarm <- 1-pm + pm * wGm #males
        wbarf <- pCC + pGC*wGCf + pGG * wGGf #females

        #gamete frequencies of the G allele
        psperm <- wGm*pm/wbarm
        pegg <- (wGGf*pGG + wGCf*pGC/2)/wbarf

        #frequencies in the next generation
        pm <- survprob*pm + (1-survprob)*pegg
        pGG <- survprob*pGG + (1-survprob)*psperm*pegg
        pCC <- survprob*pCC + (1-survprob)*(1-psperm)*(1-pegg)
    }
    return(c(pm,pGG,pCC))#the frequency of favored-favored homozygotes and the frequency of the other homozygote
}

#assumes viability selection, i.e. selection before sampling, survprob is the probability for adults to survive to the next generation
seasonmapviability <- function(initialconditions,numgenerations,wGm,wGGf,wGCf,survprob=0){
    pm <- initialconditions[1]#allele frequency in males
    pGG <-initialconditions[2]#frequency of GG genotype in females
    pCC <- initialconditions[3]#frequency of CC genotype in females   
    for (t in 1:numgenerations){
        pGC <- 1-pGG-pCC #frequency of heterozygotes in females

        #gamete frequencies of the G allele
        pegg <- pGC/2 + pGG
        psperm <- pm

        #frequencies before selection
        pmstar <- pegg
        pCCstar <- (1-psperm)*(1-pegg)
        pGGstar <- psperm * pegg
        pGCstar <- 1-pCCstar - pGGstar
        
        #average fitness
        wbarm <- 1-pmstar + pmstar * wGm #males
        wbarf <- pCCstar + pGCstar*wGCf + pGGstar * wGGf #females

        #frequencies in the next generation
        pm <- survprob * pm + (1-survprob)*pmstar * wGm/wbarm
        pGG <- survprob*pGG + (1-survprob)* pGGstar * wGGf/wbarf
        pCC <- survprob * pCC + (1-survprob)*pCCstar/wbarf
    }
    return(c(pm,pGG,pCC))#the frequency of favored-favored homozygotes and the frequency of the other homozygote
}


##Function compting the sum of squared deviations between the predictions given a certain parameter combination and the observations, to be used separately for every season
distancefunc <- function(parameters,initialconditions,numgenerations,finalconditions,survprob=0){
    wGm <- parameters[1]#selection coefficient in males
    wGGf <- parameters[2]#selection coefficient in females
    wGCf <- parameters[3]#dominance coefficient
    predictedfinalconditions <- seasonmap(initialconditions,numgenerations,wGm,wGGf,wGCf,survprob)
    #ssd <- sum(((predictedfinalconditions - finalconditions)/finalconditions)^2)#sum of squared relative differences between observed data and predictions
    ssd <- sum((predictedfinalconditions - finalconditions)^2)
    return(ssd)
}

distancefuncviability <- function(parameters,initialconditions,numgenerations,finalconditions,survprob=0){
    wGm <- parameters[1]#selection coefficient in males
    wGGf <- parameters[2]#selection coefficient in females
    wGCf <- parameters[3]#dominance coefficient
    predictedfinalconditions <- seasonmapviability(initialconditions,numgenerations,wGm,wGGf,wGCf,survprob)
    ssd <- sum(((predictedfinalconditions - finalconditions)/finalconditions)^2)#sum of squared relative differences between observed data and predictions
    return(ssd)
}

##long-term dynamics given a certain sequence of fitnesses and number of generations per season, repeats sequences for however long specified by totalseasons
longtermdynamics <- function(initialconditions,wGmvec,wGGfvec,wGCfvec,numgenerationvec,totalseasons,viability=TRUE,survprob=0){
    cyclelength <- min(c(length(wGmvec),length(wGGfvec),length(wGCfvec),length(numgenerationvec)))
    freqmat <- matrix(0,nrow=totalseasons+1,ncol=3)
    freqmat[1,] <- initialconditions
    for (t in 1:totalseasons){
        if (viability){
            freqmat[t+1,] <- seasonmapviability(freqmat[t,],numgenerationvec[((t-1) %% cyclelength) + 1],wGmvec[((t-1) %% cyclelength) + 1],wGGfvec[((t-1) %% cyclelength) + 1],wGCfvec[((t-1) %% cyclelength) + 1],survprob)
        } else {
            freqmat[t+1,] <- seasonmap(freqmat[t,],numgenerationvec[((t-1) %% cyclelength) + 1],wGmvec[((t-1) %% cyclelength) + 1],wGGfvec[((t-1) %% cyclelength) + 1],wGCfvec[((t-1) %% cyclelength) + 1],survprob)
        }
    }
    allfrequencies <- cbind(freqmat[,1],freqmat[,2]+(1-freqmat[,2]-freqmat[,3])/2,freqmat[,3],1-freqmat[,2]-freqmat[,3],freqmat[,2])#order: allele frequency males, allele frequency females, frequency CC in females, frequency GC in females, frequency GG in females
    return(allfrequencies)
}

##order of parameter vector
##1-3 initial G frequency pm in males, initial GG frequency in females, initial frequency of GC among females that are not GG, 4-12 wGm vector, 13-21 wGG vector, 22 - 30 wGC vector
loglikelihood  <- function(parametervector){#negative log likelihood
    #print(parametervector)
    pm0  <- parametervector[1]
    pGG0  <- parametervector[2]
    pGC0  <- (1-pGG0)*parametervector[3]
    pCC0  <- 1-pGG0-pGC0
    initialfreqs  <- c(pm0,pGG0,pCC0)
    freqs <- longtermdynamics(initialfreqs,exp(parametervector[4:12]),exp(parametervector[13:21]),exp(parametervector[22:30]),rep(numgen,9),9,viability=TRUE)
    #print(freqs)
    logl  <- -1000000#a really small number because -Inf makes L-BFGS-B fail
    try(logl <- sum(dbinom(Gmales,size=malesamplesize,prob=freqs[,1],log=TRUE)))
    for (j in 1:(numseasons+1)){
        try(logl <- logl+dmultinom(observedgenotypes[j,3:5],prob=freqs[j,3:5],log=TRUE))
    }
    if (logl == -Inf){
        logl=-1000000
    }
    #print(logl)
    return(-logl)
}

loglikelihoodconstant  <- function(parametervector){#negative log likelihood with all parameters constant over time, order of parameters: wGm, wGG, wGC
    newparametervector  <- c(parametervector[1:3],rep(parametervector[4:6],rep(9,3)))
    loglikelihood(newparametervector)
}

loglikelihoodnoantagonism  <- function(parametervector){#negative log likelihood with wGm=wGG=wGC
    newparametervector  <- c(parametervector[1:3],rep(parametervector[4:12],3))
    loglikelihood(newparametervector)
}

loglikelihoodnoantagonismrecessive  <- function(parametervector){#negative log likelihood with wGm=wGG, wGC=1
    newparametervector  <- c(parametervector[1:3],rep(parametervector[4:12],2),rep(0,9))
    loglikelihood(newparametervector)
}

loglikelihoodfluctuating <- function(parametervector){#log fitnesses of the three genotypes linked by constant factors
    newparametervector  <- c(parametervector[1:3],parametervector[4:12]*parametervector[13],parametervector[4:12],parametervector[4:12]*parametervector[14])
    loglikelihood(newparametervector)
}

loglikelihoodseasonal  <- function(parametervector){#starting frequencies, wGG fitness in odd seasons, wGG fitness in even seasons, factor for male fitness, factor for heterozygote fitness
    wGGfitnesses  <- c(rep(parametervector[4:5],4),parametervector[4])
    newparametervector  <- c(parametervector[1:3],wGGfitnesses*parametervector[6],wGGfitnesses,wGGfitnesses*parametervector[7])
    loglikelihood(newparametervector)                   
}

loglikelihoodneutral <- function(parametervector){
    newparametervector  <- c(parametervector[1:3],rep(0,27))
    loglikelihood(newparametervector)
}


loglikelihoodrestricted  <- function(parametervector,parnumberrestricted,parvaluerestricted){#negative log likelihood
    if (parnumberrestricted ==1){
        newparametervector  <- c(parvaluerestricted,parametervector)
    } else if (parnumberrestricted == length(parametervector) + 1){
        newparametervector  <- c(parametervector, parvaluerestricted)
    } else {    
        newparametervector <- c(parametervector[1:(parnumberrestricted-1)],parvaluerestricted,parametervector[parnumberrestricted:length(parametervector)])
    }
    #print(newparametervector)
    L  <- loglikelihood(newparametervector)
    #print(L)
    return(L)
}


##Get parameter estimates separately for each season
numgenvec <- c(2,5,10) #3 different cases for the number of generations per season
labelvec <- c("A","B","C","D","E","F")
allestimatetable <- matrix(0,nrow=0,ncol=4)

pdf("Allfitnessestimates.pdf",width=5,height=7)
par(mfrow=c(3,2),mar=c(4,4,3,1))
for (i in 1:length(numgenvec)){

    numgen <- numgenvec[i]
    allparameters <- matrix(nrow=9,ncol=3)
    for (t in 1:9){
        allparameters[t,] <- (optim(c(1,1,1),distancefunc,gr=NULL,initialconditions=data[t,],numgenerations=numgen,finalconditions=data[t+1,],method="L-BFGS-B",lower=c(0,0,0),upper=c(10,10,10),control=list(maxit=1000)))$par
        predictedfinalconditions <-seasonmap(data[t,],numgen,allparameters[t,1],allparameters[t,2],allparameters[t,3]) 
        print(predictedfinalconditions) #check
        print(data[t+1,])
        ssd <- sum(((predictedfinalconditions - data[t+1,])/data[t+1,])^2)
        print(ssd)
        allestimatetable <- rbind(allestimatetable,c(allparameters[t,],ssd))
    }

allparametersviability <- matrix(nrow=9,ncol=3)
for (t in 1:9){
    allparametersviability[t,] <- (optim(c(1,1,1),distancefuncviability,gr=NULL,initialconditions=data[t,],numgenerations=numgen,finalconditions=data[t+1,],method="L-BFGS-B",lower=c(0,0,0),upper=c(10,10,10),control=list(maxit=1000)))$par
    predictedfinalconditions <-seasonmapviability(data[t,],numgen,allparametersviability[t,1],allparametersviability[t,2],allparametersviability[t,3]) 
    print(predictedfinalconditions) #check
    print(data[t+1,])
    ssd <- sum(((predictedfinalconditions - data[t+1,])/data[t+1,])^2)
    print(ssd)
    allestimatetable <- rbind(allestimatetable,c(allparametersviability[t,],ssd))
}

matplot(allparameters,xlab="Season",ylab="Relative fitness",col=c("blue","green","red"),type="b",pch=16,lty=1,main=labelvec[(i-1)*2+1],ylim=c(0,5))
abline(h=1,col="darkgray")
    matplot(allparametersviability,xlab="Season",ylab="Relative fitness",col=c("blue","green","red"),type="b",pch=16,lty=1,main=labelvec[i*2],ylim=c(0,5))
    if (i==1){
        legend("topleft",legend=c("G in males","GG in females","GC in females"),col=c("blue","green","red"),pch=16,lty=1)
    }
abline(h=1,col="darkgray")

}
dev.off()
write.table(allestimatetable,"allestimates.csv")

##Plot model fits for all cases
numgenvec <- c(2,5,10)
mainmat <- matrix(c("A","B","C","D","E","F"),nrow=3,byrow=TRUE)

pdf("Allmodelfits.pdf",width=5,height=7)
par(mfrow=c(3,2),mar=c(4,4,3,1))
for (gindex in 1:length(numgenvec)){
    numgen <- numgenvec[gindex]
    for (modelversion in 1:2){
        parameters <- allestimatetable[(gindex-1)*18+(modelversion-1)*9+1:9,]
        fitteddata <- matrix(data[1,],nrow=1)
        for (i in 1:nrow(parameters)){
            for (t in 1:numgen){
                if (modelversion == 1){
                    finalfreqs <- seasonmap(fitteddata[nrow(fitteddata),],1,parameters[i,1],parameters[i,2],parameters[i,3])
                } else {
                    finalfreqs <- seasonmapviability(fitteddata[nrow(fitteddata),],1,parameters[i,1],parameters[i,2],parameters[i,3])
                }
                fitteddata <- rbind(fitteddata,finalfreqs)
            }
        }
        matplot(data,pch=16,col=c("blue","green","black"),ylim=c(0,0.6),xlab="Time/Sampling point",ylab="Frequency",main=mainmat[gindex,modelversion])
        matplot(1+(0:(nrow(fitteddata)-1))/numgen,fitteddata,add=TRUE,lty=1,type="l",col=c("blue","green","black"))
        if (gindex == 1 & modelversion == 1){
            legend("bottomleft",col=c("green","black"),lty=1,pch=16,legend=c("GG females","CC females"),bty="n")
            legend("bottomright",col=c("blue"),lty=1,pch=16,legend=c("G males"),bty="n")
        }
    }
}
dev.off()


#Study long-term dynamics
usedindices <- 1:8
#usedindices <- 2:9

gindex <- 2
modelversion <- 2
allparametersviability <- allestimatetable[(gindex-1)*18+(modelversion-1)*9+1:9,]
freqsviability <- longtermdynamics(data[1,],allparametersviability[usedindices,1],allparametersviability[usedindices,2],allparametersviability[usedindices,3],rep(5,length(usedindices)),200)

gindex <- 2
modelversion <- 1
allparameters <- allestimatetable[(gindex-1)*18+(modelversion-1)*9+1:9,]
freqs <- longtermdynamics(data[1,],allparameters[usedindices,1],allparameters[usedindices,2],allparameters[usedindices,3],rep(2,length(usedindices)),200,viability=FALSE)


par(mfrow=c(2,2))
matplot(freqs[,1:2],col=c("blue","red"),ylim=c(0,1),yaxs="i",xlab="Season",ylab="Frequency of G",main="A",type="l",lty=1)
legend("topright",legend=c("Males","Females"),col=c("blue","red"),lty=1)
matplot(freqs[,3:5],type="l",ylim=c(0,1),xlab="Season",ylab="Frequency",main="B",lty=1)
legend("topright",col=1:3,lty=1,legend=c("CC","GC","GG"),title="Female genotype",pch=16)

matplot(freqsviability[,1:2],col=c("blue","red"),ylim=c(0,1),yaxs="i",xlab="Season",ylab="Frequency of G",main="C",type="l",lty=1)
matplot(freqsviability[,3:5],type="l",ylim=c(0,1),xlab="Season",ylab="Frequency",main="D",lty=1)
dev.print(dev=pdf,"longtermprojections2_1to8.pdf")


##long-term projections with average fitnesses
gindex <- 2
modelversion <- 2
(allparameters <- allestimatetable[(gindex-1)*18+(modelversion-1)*9+1:9,])
(meanparameters <- colMeans(allparameters))
freqsviability <- longtermdynamics(data[1,],meanparameters[1],meanparameters[2],meanparameters[3],5,200,viability=TRUE)
modelversion <- 1
(allparameters <- allestimatetable[(gindex-1)*18+(modelversion-1)*9+1:9,])
(meanparameters <- colMeans(allparameters))
freqsfecundity <- longtermdynamics(data[1,],meanparameters[1],meanparameters[2],meanparameters[3],5,200,viability=FALSE)

par(mfrow=c(2,2))
matplot(freqsfecundity[,1:2],col=c("blue","red"),ylim=c(0,1),yaxs="i",xlab="Season",ylab="Frequency of G",main="A",type="l",lty=1)
legend("topright",legend=c("Males","Females"),col=c("blue","red"),lty=1)
matplot(freqsfecundity[,3:5],type="l",ylim=c(0,1),xlab="Season",ylab="Frequency",main="B",lty=1)
legend("topright",col=1:3,lty=1,legend=c("CC","GC","GG"),title="Female genotype",pch=16)

matplot(freqsviability[,1:2],col=c("blue","red"),ylim=c(0,1),yaxs="i",xlab="Season",ylab="Frequency of G",main="C",type="l",lty=1)
matplot(freqsviability[,3:5],type="l",ylim=c(0,1),xlab="Season",ylab="Frequency",main="D",lty=1)
dev.print(dev=pdf,"longtermprojectionsaverage.pdf")


##"cross-fostering" the parameter values
gindex <- 2
modelversion <- 1
(allparameters <- allestimatetable[(gindex-1)*18+(modelversion-1)*9+1:9,])
(meanparameters <- colMeans(allparameters))
freqsviability <- longtermdynamics(data[1,],meanparameters[1],meanparameters[2],meanparameters[3],5,200,viability=TRUE)
modelversion <- 2
(allparameters <- allestimatetable[(gindex-1)*18+(modelversion-1)*9+1:9,])
(meanparameters <- colMeans(allparameters))
freqsfecundity <- longtermdynamics(data[1,],meanparameters[1],meanparameters[2],meanparameters[3],5,200,viability=FALSE)

par(mfrow=c(2,2))
matplot(freqsfecundity[,1:2],col=c("blue","red"),ylim=c(0,1),yaxs="i",xlab="Season",ylab="Frequency of G",main="A",type="l",lty=1)
legend("topright",legend=c("Males","Females"),col=c("blue","red"),lty=1)
matplot(freqsfecundity[,3:5],type="l",ylim=c(0,1),xlab="Season",ylab="Frequency",main="B",lty=1)
legend("topright",col=1:3,lty=1,legend=c("CC","GC","GG"),title="Female genotype",pch=16)

matplot(freqsviability[,1:2],col=c("blue","red"),ylim=c(0,1),yaxs="i",xlab="Season",ylab="Frequency of G",main="C",type="l",lty=1)
matplot(freqsviability[,3:5],type="l",ylim=c(0,1),xlab="Season",ylab="Frequency",main="D",lty=1)
dev.print(dev=pdf,"longtermprojectionsaverage_cross.pdf")

##just change the dominance
gindex <- 2
modelversion <- 1
(allparameters <- allestimatetable[(gindex-1)*18+(modelversion-1)*9+1:9,])
(meanparameters <- colMeans(allparameters))
meanparameters[3] <- 1+0.715 *(meanparameters[2]-1)
freqsfecundity <- longtermdynamics(data[1,],meanparameters[1],meanparameters[2],meanparameters[3],5,200,viability=FALSE)

modelversion <- 2
(allparameters <- allestimatetable[(gindex-1)*18+(modelversion-1)*9+1:9,])
(meanparameters <- colMeans(allparameters))
meanparameters[3] <- 1+0.715 *(meanparameters[2]-1)
freqsviability <- longtermdynamics(data[1,],meanparameters[1],meanparameters[2],meanparameters[3],5,200,viability=TRUE)
par(mfrow=c(2,2))
matplot(freqsfecundity[,1:2],col=c("blue","red"),ylim=c(0,1),yaxs="i",xlab="Season",ylab="Frequency of G",main="A",type="l",lty=1)
legend("topright",legend=c("Males","Females"),col=c("blue","red"),lty=1)
matplot(freqsfecundity[,3:5],type="l",ylim=c(0,1),xlab="Season",ylab="Frequency",main="B",lty=1)
legend("right",col=1:3,lty=1,legend=c("CC","GC","GG"),title="Female genotype",pch=16)

matplot(freqsviability[,1:2],col=c("blue","red"),ylim=c(0,1),yaxs="i",xlab="Season",ylab="Frequency of G",main="C",type="l",lty=1)
matplot(freqsviability[,3:5],type="l",ylim=c(0,1),xlab="Season",ylab="Frequency",main="D",lty=1)
dev.print(dev=pdf,"longtermprojectionsaverage_dominanceswitched.pdf")


##Quantify uncertainty in parameter estimates


##Approach 1:
##Assume the observed frequencies are the real ones, then resample data sets
numsamples  <- 1000
numgen  <- 5
numseasons  <- 9
malesamplesize  <- samplesize[,3]
Gmales  <- round(Gallelefreqs[,3]*malesamplesize)
femalesamplesize  <- samplesize[,4]
allparameters  <- array(0,dim=c(9,3,numsamples))

for (i in 1:numsamples){
    newdata  <- matrix(0,nrow=10,ncol=3)
    newdata[,1]  <- rbinom(numseasons+1,size=malesamplesize,prob=data[,1])/malesamplesize
    for (j in 1:10){
        femalefreqs  <- rmultinom(1,size=femalesamplesize[j],prob=as.numeric(Gfreqs[j,]))/femalesamplesize[j]
        newdata[j,2] <- femalefreqs[3]
        newdata[j,3] <- femalefreqs[1]
    }
    for (t in 1:9){
        allparameters[t,,i] <- (optim(c(1,1,1),distancefuncviability,gr=NULL,initialconditions=newdata[t,],numgenerations=numgen,finalconditions=newdata[t+1,],method="L-BFGS-B",lower=c(0,0,0),upper=c(10,10,10),control=list(maxit=1000)))$par
    }
}
#can fail in rare cases because of numerical diffulties with the L-BFGS-B algorithm. In that case, please rerun.

meanmatrix  <- matrix(0,nrow=9,ncol=3)
sdmatrix  <- matrix(0,nrow=9,ncol=3)

for (t in 1:9){
    for (g in 1:3){
        meanmatrix[t,g] <- mean(allparameters[t,g,])
        sdmatrix[t,g] <- sd(allparameters[t,g,])
    }
}

par(mfrow=c(1,1))
matplot(meanmatrix,xlab="Season",ylab="Relative fitness",col=c("blue","green","red"),type="b",pch=16,lty=1,ylim=c(0,3))
matplot(meanmatrix+sdmatrix,xlab="Season",ylab="Relative fitness",col=c("blue","green","red"),type="l",pch=16,lty=2,ylim=c(0,5),add=TRUE)
matplot(meanmatrix-sdmatrix,xlab="Season",ylab="Relative fitness",col=c("blue","green","red"),type="l",pch=16,lty=2,ylim=c(0,5),add=TRUE)
abline(h=1)
legend("topleft",legend=c("G in males","GG in females","GC in females"),col=c("blue","green","red"),pch=16,lty=1)
dev.print(dev=pdf,"uncertainty_resampling.pdf")


###Approach 2: Likelihood profile approach
numgen  <- 5
numseasons  <- 9
malesamplesize  <- samplesize[,3]
Gmales  <- round(Gallelefreqs[,3]*malesamplesize)
femalesamplesize  <- samplesize[,4]
gindex <- 2
modelversion <- 2
LSparameters <- c(data[1,1],data[1,2],(1-data[1,2]-data[1,3])/(1-data[1,2]),log(as.numeric(allestimatetable[(gindex-1)*18+(modelversion-1)*9+1:9,1:3])))


#significance cutoff
cutoff  <- loglikelihood(LSparameters) + qchisq(0.95,1)/2
paravalues  <- seq(-1.5,1.5,length.out=100)

#The computation of likelihood profiles is computationally intensive and was performed with the attached script SNP67_model_uncertainty_cluster_2.R. The results are stored as Lprofile100_2.txt and are just read in here.

Lprofile100  <- read.table("Lprofile100_2.txt",header=FALSE)
matplot(paravalues,t(Lprofile100),type="l")
abline(h=cutoff,lwd=2)

confidenceintervals  <- matrix(NA,nrow=27,ncol=2)
for (para in 1:27){
    minindex  <- which.min(Lprofile100[para,])
    prof.lower  <- Lprofile100[para,1:minindex]
    parvec.lower  <- paravalues[1:minindex]
    confidenceintervals[para,1] <- approx(prof.lower,parvec.lower,xout=cutoff)$y

    prof.upper  <- Lprofile100[para,minindex:ncol(Lprofile100)]
    parvec.upper  <- paravalues[minindex:ncol(Lprofile100)]
    confidenceintervals[para,2] <- approx(prof.upper,parvec.upper,xout=cutoff)$y
}

write.table(exp(confidenceintervals),"confidenceintervals.csv",sep=",",col.names=FALSE,row.names=FALSE)

op <- par(mfrow=c(3,3),mar=c(1.5,1.5,3,1.5),oma=c(3,3,0,0))
for (para in 1:9){
    plot(exp(paravalues),Lprofile100[para,],xlab="",ylab="",type="l",main=paste("Season",para))
    abline(h=cutoff,lwd=2)
    abline(v=exp(LSparameters[para+3]),col="green",lwd=2)
    abline(v=exp(confidenceintervals[para,]),col="blue",lwd=2)
}
title(xlab="Relative fitness of G males",ylab="Profile likelihood",outer=T,line=1,cex.lab=1.5)
dev.print(dev=pdf,"Lprofile_wG.pdf")

for (para in 10:18){
    plot(exp(paravalues),Lprofile100[para,],xlab="",ylab="",type="l",main=paste("Season",para-9))
    abline(h=cutoff,lwd=2)
    abline(v=exp(LSparameters[para+3]),col="green",lwd=2)
    abline(v=exp(confidenceintervals[para,]),col="blue",lwd=2)
}
title(xlab="Relative fitness of GG females",ylab="Profile likelihood",outer=T,line=1,cex.lab=1.5)
dev.print(dev=pdf,"Lprofile_wGG.pdf")

for (para in 19:27){
    plot(exp(paravalues),Lprofile100[para,],xlab="",ylab="",type="l",main=paste("Season",para-18))
    abline(h=cutoff,lwd=2)
    abline(v=exp(LSparameters[para+3]),col="green",lwd=2)
    abline(v=exp(confidenceintervals[para,]),col="blue",lwd=2)
}
title(xlab="Relative fitness of GC females",ylab="Profile likelihood",outer=T,line=1,cex.lab=1.5)
dev.print(dev=pdf,"Lprofile_wGC.pdf")

##compare AIC values
(AICfull  <- 2*(30+loglikelihood(LSparameters)))

##maximum likelihood estimates without temporally fluctuating selection
gindex <- 2
modelversion <- 2
startparameters <- c(data[1,1],data[1,2],(1-data[1,2]-data[1,3])/(1-data[1,2]),rep(0,3))
#Note that because of numerical problems it was not possible to use the same start parameters for all candidate models

Oconstant  <- optim(startparameters,loglikelihoodconstant,gr=NULL,method="L-BFGS-B",lower=c(rep(0.1,3),rep(-1.5,3)),upper=c(rep(0.9,3),rep(1.5,3)))
(AICconstant  <- 2*(6+Oconstant$value))

##maximum likelihood estimates without sexual antagonism or more precisely wGm = wGG = wGC at any time (only fluctuating selection)
startparameters <- c(data[1,1],data[1,2],(1-data[1,2]-data[1,3])/(1-data[1,2]),rep(0,9))
Onoantagonism  <- optim(startparameters,loglikelihoodnoantagonism,gr=NULL,method="L-BFGS-B",lower=c(rep(0.1,3),rep(-1.5,9)),upper=c(rep(0.9,3),rep(1.5,9)))
(AICnoantagonism = 2*(12+Onoantagonism$value))

##recessive case
parametervector  <- Onoantagonism$par
startparameters <- parametervector
Onoantagonismrecessive  <- optim(startparameters,loglikelihoodnoantagonismrecessive,gr=NULL,method="L-BFGS-B",lower=c(rep(0.1,3),rep(-1.5,9)),upper=c(rep(0.9,3),rep(1.5,9)))
(AICnoantagonismrecessive = 2*(12+Onoantagonismrecessive$value))

##fluctuating selection with fixed factors linking genotype fitnesses
startparameters <- c(data[1,1],data[1,2],(1-data[1,2]-data[1,3])/(1-data[1,2]),rnorm(9,0,0.1),1,0)
Onoantagonismfluctuating  <- optim(startparameters,loglikelihoodfluctuating,gr=NULL,method="L-BFGS-B",lower=c(rep(0.1,3),rep(-1.5,9),rep(-2,2)),upper=c(rep(0.9,3),rep(1.5,9),rep(2,2)),control=list(maxit=100000))
(AICnoantagonismfluctuating = 2*(14+Onoantagonismfluctuating$value))

##seasonal model
startparameters <- c(data[1,1],data[1,2],(1-data[1,2]-data[1,3])/(1-data[1,2]),0,0,-0.5,0.5)
Oseasonal  <- optim(startparameters,loglikelihoodseasonal,gr=NULL,method="L-BFGS-B",lower=c(rep(0.1,3),rep(-1.5,2),rep(-2,2)),upper=c(rep(0.9,3),rep(1.5,2),rep(2,2)))
(AICseasonal = 2*(7+Oseasonal$value))


##neutral model
startparameters <- c(data[1,1],data[1,2],(1-data[1,2]-data[1,3])/(1-data[1,2]))
Oneutral  <- optim(startparameters,loglikelihoodneutral,gr=NULL,method="L-BFGS-B",lower=rep(0.1,3),upper=rep(0.9,3))
(AICneutral=2*(3+Oneutral$value))


#Plot model fitness estimates and model fit fit with best model according to AIC
par(mfrow=c(1,1))
plot(exp((Onoantagonism$par)[4:12]),xlab="Season",ylab="Relative fitness",type="l",col="blue")
abline(h=1)
dev.print(dev=pdf,"Fitness_bestmodel.pdf")

parametervector  <- Onoantagonism$par
predictedfreqs <- longtermdynamics(parametervector[1:3],exp(parametervector[4:12]),exp(parametervector[4:12]),exp(parametervector[4:12]),rep(numgen,9),9,viability=TRUE)
par(mfrow=c(1,2))
matplot(Gallelefreqs[,3:4],col=c("blue","red"),pch=16,ylim=c(0,1),yaxs="i",xlab="Sampling point",ylab="Frequency of G",main="A",lty=1)
matplot(predictedfreqs[,1:2],col=c("blue","red"),type="l",lty=2,add=TRUE)
legend("topright",legend=c("Males","Females"),col=c("blue","red"),pch=16,lty=1)

matplot(Gfreqs,pch=16,ylim=c(0,1),xlab="Sampling point",ylab="Frequency",main="B",lty=1)
matplot(predictedfreqs[,3:5],lty=2,type="l",add=TRUE)
legend("topright",col=1:3,lty=1,legend=c("CC","GC","GG"),title="Female genotype",pch=16)
dev.print(dev=pdf,"dataplot_fitnoantagonism.pdf")

##Long-term predictions under selected model (only fluctuating selection with G dominant)
parametervector  <- Onoantagonism$par
newparametervector  <- c(parametervector[1:3],rep(parametervector[4:12],3))
parametervector  <- newparametervector
pm0  <- parametervector[1]
pGG0  <- parametervector[2]
pGC0  <- (1-pGG0)*parametervector[3]
pCC0  <- 1-pGG0-pGC0
initialfreqs  <- c(pm0,pGG0,pCC0)
freqs <- longtermdynamics(initialfreqs,exp(parametervector[4:12]),exp(parametervector[13:21]),exp(parametervector[22:30]),rep(numgen,9),9*100,viability=TRUE)

par(mfrow=c(1,2))
matplot(freqs[,1:2],col=c("blue","red"),ylim=c(0,1),yaxs="i",xlab="Season",ylab="Frequency of G",main="A",type="l",lty=1)
legend("right",legend=c("Males","Females"),col=c("blue","red"),lty=1)
matplot(freqs[,3:5],type="l",ylim=c(0,1),xlab="Season",ylab="Frequency",main="B",lty=1)
legend("right",col=1:3,lty=1,legend=c("CC","GC","GG"),title="Female genotype",pch=16)
dev.print(dev=pdf,"longtermpredictions_bestmodel.pdf")


##combine resampling estimates and confidence intervals in the same plots
par(mfrow=c(1,3),cex.lab=1.5,cex.axis=1.5,cex.main=1.5)
plot(allparametersviability[,1],col="blue",pch=16,lty=1,lwd=2,type="b",xlab="Time",ylab="Relative fitness",ylim=c(0,4),main="A) G in males")
matplot(exp(intervals[,1:2]),add=T,lty=2,col="blue",type="l")
lines(meanmatrix[,1]+2*sdmatrix[,1],col="blue",lty=3)
lines(meanmatrix[,1]-2*sdmatrix[,1],col="blue",lty=3)
points(meanmatrix[,1],col="blue",pch=1)
abline(h=1,lwd=2)
legend("topleft",legend=c("ML/LS estimates","Resampling means","Likelihood profile 95% CI","Resampling CIs"),lty=c(1,NA,2,3),col="black",lwd=c(2,NA,1,1),pch=c(16,1,NA,NA),cex=1.3)

plot(allparametersviability[,2],col="green",pch=16,lty=1,lwd=2,type="b",xlab="Time",ylab="Relative fitness",ylim=c(0,4), main="B) GG in females")
matplot(exp(intervals[,3:4]),add=T,lty=2,col="green",type="l")
lines(meanmatrix[,2]+2*sdmatrix[,2],col="green",lty=3)
lines(meanmatrix[,2]-2*sdmatrix[,2],col="green",lty=3)
points(meanmatrix[,2],col="green",pch=1)
abline(h=1,lwd=2)

plot(allparametersviability[,3],col="red",pch=16,lty=1,lwd=2,type="b",xlab="Time",ylab="Relative fitness",ylim=c(0,4), main="C) GC in females")
matplot(exp(intervals[,5:6]),add=T,lty=2,col="red",type="l")
lines(meanmatrix[,3]+2*sdmatrix[,3],col="red",lty=3)
lines(meanmatrix[,3]-2*sdmatrix[,3],col="red",lty=3)
points(meanmatrix[,3],col="red",pch=1)
abline(h=1,lwd=2)
dev.print(dev=pdf,"CI_comparison.pdf")

allsamplingCIs  <- cbind(meanmatrix[,1]-2*sdmatrix[,1],meanmatrix[,1]+2*sdmatrix[,1],meanmatrix[,2]-2*sdmatrix[,2],meanmatrix[,2]+2*sdmatrix[,2],meanmatrix[,3]-2*sdmatrix[,3],meanmatrix[,3]+2*sdmatrix[,3])
write.table(allsamplingCIs,"allsamplingCIs.csv",sep=",",col.names=F,row.names=F)


## study long-term dynamics with uncertainty
## sample many parameter sets in proportion to the likelihood
## take either parameters for seasons 1 to 8, or seasons 2 to 9, with equal probability
paravalues  <- seq(-1.5,1.5,length.out=100)
numdatasets  <- 10000
parametersets1  <- matrix(NA,nrow=24,ncol=numdatasets)
parametersets2  <- matrix(NA,nrow=24,ncol=numdatasets)
Lprofile100.1  <- Lprofile100[-c(9,18,27),]
Lprofile100.2  <- Lprofile100[-c(1,10,19),]

for (para in 1:24){
    parametersets1[para,] <- exp(sample(paravalues,size=numdatasets,replace=T,prob=exp(-Lprofile100.1[para,])))
    parametersets2[para,] <- exp(sample(paravalues,size=numdatasets,replace=T,prob=exp(-Lprofile100.2[para,])))
}

parametersets  <- cbind(parametersets1,parametersets2)

#write.table(parametersets,"parametersets_3.txt",col.names=F,row.names=F)
parametersets <- read.table("parametersets_3.txt",header=F)

numdatasets  <- 2*numdatasets

finalfrequencies  <- numeric(numdatasets)

for (i in 1:numdatasets){
    freqs <- longtermdynamics(data[1,],parametersets[1:8,i],parametersets[9:16,i],parametersets[17:24,i],rep(5,8),500) 
    finalfrequencies[i] <- mean(freqs[nrow(freqs),1:2])
}

coexresults  <- which(finalfrequencies > 0.01 & finalfrequencies < 0.99)
length(coexresults)/numdatasets
##coexistence observed in roughly 8.3% of cases!

#plot example time series
i  <- coexresults[30]
freqs <- longtermdynamics(data[1,],parametersets[1:8,i],parametersets[9:16,i],parametersets[17:24,i],rep(5,8),500)


par(mfrow=c(1,2))
matplot(freqs[,1:2],col=c("blue","red"),ylim=c(0,1),yaxs="i",xlab="Season",ylab="Frequency of G",main="A",type="l",lty=1)
legend("topright",legend=c("Males","Females"),col=c("blue","red"),lty=1)
matplot(freqs[,3:5],type="l",ylim=c(0,1),xlab="Season",ylab="Frequency",main="B",lty=1)
legend("topright",col=1:3,lty=1,legend=c("CC","GC","GG"),title="Female genotype",pch=16)


##check in how many cases coexistence would also be possible without temporal variation
finalfrequenciesconstant  <- numeric(length(coexresults))
for (j in 1:length(coexresults)){
    i  <- coexresults[j]
    freqs <- longtermdynamics(data[1,],mean(parametersets[1:8,i]),mean(parametersets[9:16,i]),mean(parametersets[17:24,i]),5,500)
    finalfrequenciesconstant[j] <- mean(freqs[nrow(freqs),1:2])
}
coexresultsconstant  <- which(finalfrequenciesconstant > 0.01 & finalfrequenciesconstant < 0.99)
length(coexresultsconstant)

constantcoexindices  <- coexresults[coexresultsconstant]
fluctcoexindices  <- coexresults[-coexresultsconstant]
length(constantcoexindices)/numdatasets
length(fluctcoexindices)/numdatasets
(numdatasets-length(coexresults))/numdatasets
length(constantcoexindices)/length(coexresults)

countvectors <- c("No polymorphism"= numdatasets-length(coexresults),"Polymorphism F + C"=length(constantcoexindices),"Polymorphism F"=length(fluctcoexindices))

wmnocoex  <- parametersets[1:8,-coexresults]
wGGnocoex  <- parametersets[9:16,-coexresults]
wGCnocoex  <- parametersets[17:24,-coexresults]
dominancenocoex  <- (wGCnocoex-1)/(wGGnocoex-1)

constcoexparameters  <- parametersets[,constantcoexindices]
wmconst  <- constcoexparameters[1:8,]
wGGconst  <- constcoexparameters[9:16,]
wGCconst  <- constcoexparameters[17:24,]
dominanceconst  <- (wGCconst-1)/(wGGconst-1)

fluctcoexparameters  <- parametersets[,fluctcoexindices]
wmfluct  <- fluctcoexparameters[1:8,]
wGGfluct  <- fluctcoexparameters[9:16,]
wGCfluct  <- fluctcoexparameters[17:24,]
dominancefluct  <- (wGCfluct-1)/(wGGfluct-1)

par(mfrow=c(2,2))
pie(countvectors, main="",labels=NA,radius = 1)

boxplot(list(colMeans(wmfluct),colMeans(wGGfluct), colMeans(wGCfluct)),ylab="Average relative fitness",names=c("G males","GG females","GC females"),main="Polymorphism F")
abline(h=1,col="darkgray")

boxplot(list(colMeans(wmnocoex),colMeans(wGGnocoex),colMeans(wGCnocoex)),ylab="Average relative fitness",names=c("G males","GG females","GC females"),main="No polymorphism")
abline(h=1,col="darkgray")

boxplot(list(colMeans(wmconst),colMeans(wGGconst), colMeans(wGCconst)),ylab="Average relative fitness",names=c("G males","GG females","GC females"),main="Polymorphism F + C")
abline(h=1,col="darkgray")
dev.print(dev=pdf,"parametersets.pdf")


DF  <- data.frame(outcome = c(rep(0,3*ncol(wGGnocoex)),rep(1,3*ncol(wGGfluct)),rep(2,3*ncol(wGGconst))),genotype=c(rep(1,ncol(wGGnocoex)),rep(2,ncol(wGGnocoex)), rep(3,ncol(wGGnocoex)),rep(1,ncol(wGGfluct)),rep(2,ncol(wGGfluct)), rep(3,ncol(wGGfluct)),rep(1,ncol(wGGconst)),rep(2,ncol(wGGconst)), rep(3,ncol(wGGconst))),fitness=c(colMeans(wmnocoex),colMeans(wGGnocoex),colMeans(wGCnocoex),colMeans(wmfluct),colMeans(wGGfluct), colMeans(wGCfluct),colMeans(wmconst),colMeans(wGGconst), colMeans(wGCconst)))


#########################################################

##Make Fig. 2 of the manuscript
pdf("Fig2_modeling.pdf",width=4,height=5)
op <- par(mfrow=c(3,2),oma = c(0,0,0,0) + 0.1,mar = c(2,2.5,1.5,0.5) + 0.1,ps=6,mgp=c(1.2,0.3,0),cex=0.7,cex.lab=1.8,cex.main=1.8,cex.axis=1.8,tcl=-0.2)
##Parameter estimates
gindex  <- 2 #5 generations per season
modelversion  <- 2 #viability selection model
allparameters <- allestimatetable[(gindex-1)*18+(modelversion-1)*9+1:9,]
confidenceintervals[5,1] <- -1.5
intervals  <- cbind(confidenceintervals[1:9,],confidenceintervals[10:18,],confidenceintervals[19:27,])
matplot(allparametersviability,xlab="Season",ylab="Relative fitness",col=c("blue","green","red"),main="",ylim=c(0,4),axes=FALSE,lty=1,type="l")
matplot(allparametersviability,col=c("blue","green","red"),pch=16,add=T)
matplot(exp(intervals),col=c(rep(adjustcolor("blue",alpha.f=0.3),2),rep(adjustcolor("green",alpha.f=0.3),2),rep(adjustcolor("red",alpha.f=0.3),2)),add=T,type="l",lty=1)
#matplot(meanmatrix+2*sdmatrix,add=T,lty=3,col=c("blue","green","red"),type="l")
#matplot(meanmatrix-2*sdmatrix,add=T,lty=3,col=c("blue","green","red"),type="l")
axis(1,at=1:9)
axis(2)
box(which = "plot", lty = "solid")
title("A",adj=0)
legend("topleft",legend=c("G in males","GG in females","GC in females"),col=c("blue","green","red"),pch=16,lty=1,bty="n",cex=1.5,pt.cex=1,seg.len=0.8,y.intersp=0.5)
abline(h=1,col="darkgray")

##Model fit
fitteddata <- matrix(data[1,],nrow=1)
numgen  <- 5
for (i in 1:nrow(allparameters)){
    for (t in 1:numgen){
        finalfreqs <- seasonmapviability(fitteddata[nrow(fitteddata),],1,allparameters[i,1],allparameters[i,2],allparameters[i,3])
        fitteddata <- rbind(fitteddata,finalfreqs)
    }
}
matplot(0:9,data,pch=16,col=c("blue","green","black"),ylim=c(0,1),xlab="Time/Sampling point",ylab="Frequency",main="",axes=F)
axis(1,at=0:9)
axis(2,at=seq(0,1,0.25))
box(which = "plot", lty = "solid")
title("B",adj=0)
matplot((0:(nrow(fitteddata)-1))/numgen,fitteddata,add=TRUE,lty=1,type="l",col=c("blue","green","black"))
legend("topleft",col=c("blue","green","black"),lty=1,pch=16,legend=c("G males","GG females","CC females"),bty="n",cex=1.5,pt.cex=1,seg.len=0.8,y.intersp=0.5)

##Long-term projection
usedindices  <- 1:8
freqsviability <- longtermdynamics(data[1,],allparameters[usedindices,1],allparameters[usedindices,2],allparameters[usedindices,3],rep(5,length(usedindices)),300)
freqsviabilityempiricaldominance  <- longtermdynamics(data[1,],allparameters[usedindices,1],allparameters[usedindices,2],1+0.715*(allparameters[usedindices,2]-1),rep(5,length(usedindices)),300)
matplot(freqsviability[,1:2],col=c("blue","red"),ylim=c(0,1),xlab="Season",ylab="Frequency of G",main="",type="l",lty=2,axes=F)
matplot(freqsviabilityempiricaldominance[,1:2],col=c("blue","red"),type="l",lty=1,add=TRUE)
axis(1)
axis(2,at=seq(0,1,0.25))
box(which = "plot", lty = "solid")
title("C",adj=0)
legend("bottomright",legend=c("Males","Females"),col=c("blue","red"),lty=1,bty="n",cex=1.5,pt.cex=1,seg.len=0.8,y.intersp=0.5)
matplot(freqsviability[,3:5],type="l",ylim=c(0,1),xlab="Season",ylab="Frequency",main="",lty=2,axes=F)
matplot(freqsviabilityempiricaldominance[,3:5],type="l",lty=1,add=T)
axis(1)
axis(2,at=seq(0,1,0.25))
box(which = "plot", lty = "solid")
legend(150,1.1,col=1:3,lty=1,legend=c("CC","GC","GG"),title="Female genotype",bty="n",cex=1.5,pt.cex=1,seg.len=0.8,y.intersp=0.5)
title("D",adj=0)

pie(countvectors, main="",labels=NA,radius = 1,col=c("white",cm.colors(2)[2:1]))
title("E",adj=0)

boxplot(fitness ~ genotype + outcome, data=DF, at = c(1:3,5:7,9:11),xlab="",ylab="Average relative fitness",names=rep(c("G","GG","GC"),3),varwidth=F,col=rep(c("white",cm.colors(2)),rep(3,3)),medlwd=1,boxlwd=1,whisklty=1,whisklwd=1,outcex=0.3,las=2)
abline(h=1,col="darkgray")
title("F",adj=0)
par(op)
dev.off()
