# Supplementary material for: Sexual Antagonism, Temporally Fluctuating Selection, and Variable Dominance Affect a Regulatory Polymorphism in Drosophila melanogaster
Source: Mol Biol Evol. 2021 Jul 21;38(11):4891–907. doi: 10.1093/molbev/msab215 (PMC8557461; doi:10.1093/molbev/msab215)
Supplement: msab215_Supplementary_Data [file msab215_supplementary_data.zip › File_S2_Rscript.txt]

## File S2: Likelihood profile R script. The accompanying File S3 contains a table with the likelihood profile results.

rm(list=ls()) 
library(foreach)
library(doMC)
registerDoMC(20)

##Enter data
samplesize <- data.frame(year=c(2016,2016,2017,2017,2018,2018,2019,2019,2020,2020),month=rep(c("June","September"),5),males=c(90,46,89,32,39,22,65,27,44,61),females=c(132,96,87,97,85,95,125,127,100,84))
Gallelefreqs <- data.frame(year=c(2016,2016,2017,2017,2018,2018,2019,2019,2020,2020),month=rep(c("June","September"),5),males=c(0.422,0.435,0.438,0.406,0.308,0.318,0.338,0.407,0.523,0.410),females=c(0.413,0.474,0.385,0.443,0.459,0.421,0.356,0.472,0.585,0.595))
observedgenotypes <- data.frame(year=c(2016,2016,2017,2017,2018,2018,2019,2019,2020,2020),month=rep(c("June","September"),5),CC=c(47,25,35,33,26,34,55,37,14,17),GC=c(61,51,37,42,40,42,51,60,54,34),GG=c(24,20,15,22,19,19,19,30,32,33))
Gfreqs <- observedgenotypes[,3:5]/samplesize$females
data <- cbind(Gallelefreqs[,3],Gfreqs[,3],Gfreqs[,1])#male allele freqency, GG frequency, CC frequency


##Compute the expected genotype frequencies after one season of numgenerations generations, assumes fecundity selection, i.e. selection after sampling
seasonmap <- function(initialconditions,numgenerations,wGm,wGGf,wGCf,survprob=0){#parameterized in terms of fitness of G allele in males, and fitnesses of GG and GC genotypes in females, all relative to the C or CC types
    pm <- initialconditions[1]#allele frequency in males
    pGG <-initialconditions[2]#frequency of GG genotype in females
    pCC <- initialconditions[3]#frequency of CC genotype in females   
    for (t in 1:numgenerations){
        pGC <- 1-pGG-pCC #frequency of heterozygotes in females
        #average fitness
        wbarm <- 1-pm + pm * wGm #males
        wbarf <- pCC + pGC*wGCf + pGG * wGGf #females

        #gamete frequencies of the G allele
        psperm <- wGm*pm/wbarm
        pegg <- (wGGf*pGG + wGCf*pGC/2)/wbarf

        #frequencies in the next generation
        pm <- survprob*pm + (1-survprob)*pegg
        pGG <- survprob*pGG + (1-survprob)*psperm*pegg
        pCC <- survprob*pCC + (1-survprob)*(1-psperm)*(1-pegg)
    }
    return(c(pm,pGG,pCC))#the frequency of favored-favored homozygotes and the frequency of the other homozygote
}

#assumes viability selection, i.e. selection before sampling, survprob is the probability for adults to survive to the next generation
seasonmapviability <- function(initialconditions,numgenerations,wGm,wGGf,wGCf,survprob=0){
    pm <- initialconditions[1]#allele frequency in males
    pGG <-initialconditions[2]#frequency of GG genotype in females
    pCC <- initialconditions[3]#frequency of CC genotype in females   
    for (t in 1:numgenerations){
        pGC <- 1-pGG-pCC #frequency of heterozygotes in females

        #gamete frequencies of the G allele
        pegg <- pGC/2 + pGG
        psperm <- pm

        #frequencies before selection
        pmstar <- pegg
        pCCstar <- (1-psperm)*(1-pegg)
        pGGstar <- psperm * pegg
        pGCstar <- 1-pCCstar - pGGstar
        
        #average fitness
        wbarm <- 1-pmstar + pmstar * wGm #males
        wbarf <- pCCstar + pGCstar*wGCf + pGGstar * wGGf #females

        #frequencies in the next generation
        pm <- survprob * pm + (1-survprob)*pmstar * wGm/wbarm
        pGG <- survprob*pGG + (1-survprob)* pGGstar * wGGf/wbarf
        pCC <- survprob * pCC + (1-survprob)*pCCstar/wbarf
    }
    return(c(pm,pGG,pCC))#the frequency of favored-favored homozygotes and the frequency of the other homozygote
}


##Function compting the sum of squared deviations between the predictions given a certain parameter combination and the observations, to be used separately for every season
distancefunc <- function(parameters,initialconditions,numgenerations,finalconditions,survprob=0){
    wGm <- parameters[1]#selection coefficient in males
    wGGf <- parameters[2]#selection coefficient in females
    wGCf <- parameters[3]#dominance coefficient
    predictedfinalconditions <- seasonmap(initialconditions,numgenerations,wGm,wGGf,wGCf,survprob)
    #ssd <- sum(((predictedfinalconditions - finalconditions)/finalconditions)^2)#sum of squared relative differences between observed data and predictions
    ssd <- sum((predictedfinalconditions - finalconditions)^2)
    return(ssd)
}

distancefuncviability <- function(parameters,initialconditions,numgenerations,finalconditions,survprob=0){
    wGm <- parameters[1]#selection coefficient in males
    wGGf <- parameters[2]#selection coefficient in females
    wGCf <- parameters[3]#dominance coefficient
    predictedfinalconditions <- seasonmapviability(initialconditions,numgenerations,wGm,wGGf,wGCf,survprob)
    ssd <- sum(((predictedfinalconditions - finalconditions)/finalconditions)^2)#sum of squared relative differences between observed data and predictions
    return(ssd)
}

##long-term dynamics given a certain sequence of fitnesses and number of generations per season, repeats sequences for however long specified by totalseasons
longtermdynamics <- function(initialconditions,wGmvec,wGGfvec,wGCfvec,numgenerationvec,totalseasons,viability=TRUE,survprob=0){
    cyclelength <- min(c(length(wGmvec),length(wGGfvec),length(wGCfvec),length(numgenerationvec)))
    freqmat <- matrix(0,nrow=totalseasons+1,ncol=3)
    freqmat[1,] <- initialconditions
    for (t in 1:totalseasons){
        if (viability){
            freqmat[t+1,] <- seasonmapviability(freqmat[t,],numgenerationvec[((t-1) %% cyclelength) + 1],wGmvec[((t-1) %% cyclelength) + 1],wGGfvec[((t-1) %% cyclelength) + 1],wGCfvec[((t-1) %% cyclelength) + 1],survprob)
        } else {
            freqmat[t+1,] <- seasonmap(freqmat[t,],numgenerationvec[((t-1) %% cyclelength) + 1],wGmvec[((t-1) %% cyclelength) + 1],wGGfvec[((t-1) %% cyclelength) + 1],wGCfvec[((t-1) %% cyclelength) + 1],survprob)
        }
    }
    allfrequencies <- cbind(freqmat[,1],freqmat[,2]+(1-freqmat[,2]-freqmat[,3])/2,freqmat[,3],1-freqmat[,2]-freqmat[,3],freqmat[,2])#order: allele frequency males, allele frequency females, frequency CC in females, frequency GC in females, frequency GG in females
    return(allfrequencies)
}

logposterior  <- function(parametervector){
    if ((min(parametervector[1:3])<=0)|(max(parametervector[1:3])>=1)){
        return(-Inf)
    } else {
        return(logprior(parametervector) - loglikelihood(parametervector))
    }
}

logprior  <- function(parametervector){
    logfitnesses  <- parametervector[4:length(parametervector)]
    fitnesspriors <- dnorm(logfitnesses,mean=0,sd=sdlogwprior,log=TRUE)
    ##for the initial allele frequencies we assume flat priors, so they don't need to be added here
    ##however, only values between 0 and 1 are allowed; otherwise we add -Inf
    return(sum(fitnesspriors))
}

##order of parameter vector
##1-3 initial G frequency pm in males, initial GG frequency in females, initial frequency of GC among females that are not GG, 4-12 wGm vector, 13-21 wGG vector, 22 - 30 wGC vector
loglikelihood  <- function(parametervector){#negative log likelihood
    #print(parametervector)
    pm0  <- parametervector[1]
    pGG0  <- parametervector[2]
    pGC0  <- (1-pGG0)*parametervector[3]
    pCC0  <- 1-pGG0-pGC0
    initialfreqs  <- c(pm0,pGG0,pCC0)
    freqs <- longtermdynamics(initialfreqs,exp(parametervector[4:12]),exp(parametervector[13:21]),exp(parametervector[22:30]),rep(numgen,9),9,viability=TRUE)
    #print(freqs)
    logl  <- -1000000#a really small number because -Inf makes L-BFGS-B fail
    try(logl <- sum(dbinom(Gmales,size=malesamplesize,prob=freqs[,1],log=TRUE)))
    for (j in 1:(numseasons+1)){
        try(logl <- logl+dmultinom(observedgenotypes[j,3:5],prob=freqs[j,3:5],log=TRUE))
    }
    if (logl == -Inf){
        logl=-1000000
    }
    #print(logl)
    return(-logl)
}


loglikelihoodrestricted  <- function(parametervector,parnumberrestricted,parvaluerestricted){#negative log likelihood
    if (parnumberrestricted ==1){
        newparametervector  <- c(parvaluerestricted,parametervector)
    } else if (parnumberrestricted == length(parametervector) + 1){
        newparametervector  <- c(parametervector, parvaluerestricted)
    } else {    
        newparametervector <- c(parametervector[1:(parnumberrestricted-1)],parvaluerestricted,parametervector[parnumberrestricted:length(parametervector)])
    }
    #print(newparametervector)
    L  <- loglikelihood(newparametervector)
    #print(L)
    return(L)
}


##Get parameter estimates separately for each season
numgenvec <- c(2,5,10) #3 different cases for the number of generations per season
labelvec <- c("A","B","C","D","E","F")
allestimatetable <- matrix(0,nrow=0,ncol=4)

pdf("Allfitnessestimates.pdf",width=5,height=7)
par(mfrow=c(3,2),mar=c(4,4,3,1))
for (i in 1:length(numgenvec)){

    numgen <- numgenvec[i]
    allparameters <- matrix(nrow=9,ncol=3)
    for (t in 1:9){
        allparameters[t,] <- (optim(c(1,1,1),distancefunc,gr=NULL,initialconditions=data[t,],numgenerations=numgen,finalconditions=data[t+1,],method="L-BFGS-B",lower=c(0,0,0),upper=c(10,10,10),control=list(maxit=1000)))$par
        predictedfinalconditions <-seasonmap(data[t,],numgen,allparameters[t,1],allparameters[t,2],allparameters[t,3]) 
        print(predictedfinalconditions) #check
        print(data[t+1,])
        ssd <- sum(((predictedfinalconditions - data[t+1,])/data[t+1,])^2)
        print(ssd)
        allestimatetable <- rbind(allestimatetable,c(allparameters[t,],ssd))
    }

allparametersviability <- matrix(nrow=9,ncol=3)
for (t in 1:9){
    allparametersviability[t,] <- (optim(c(1,1,1),distancefuncviability,gr=NULL,initialconditions=data[t,],numgenerations=numgen,finalconditions=data[t+1,],method="L-BFGS-B",lower=c(0,0,0),upper=c(10,10,10),control=list(maxit=1000)))$par
    predictedfinalconditions <-seasonmapviability(data[t,],numgen,allparametersviability[t,1],allparametersviability[t,2],allparametersviability[t,3]) 
    print(predictedfinalconditions) #check
    print(data[t+1,])
    ssd <- sum(((predictedfinalconditions - data[t+1,])/data[t+1,])^2)
    print(ssd)
    allestimatetable <- rbind(allestimatetable,c(allparametersviability[t,],ssd))
}

matplot(allparameters,xlab="Season",ylab="Relative fitness",col=c("blue","green","red"),type="b",pch=16,lty=1,main=labelvec[(i-1)*2+1],ylim=c(0,5))
abline(h=1,col="darkgray")
    matplot(allparametersviability,xlab="Season",ylab="Relative fitness",col=c("blue","green","red"),type="b",pch=16,lty=1,main=labelvec[i*2],ylim=c(0,5))
    if (i==1){
        legend("topleft",legend=c("G in males","GG in females","GC in females"),col=c("blue","green","red"),pch=16,lty=1)
    }
abline(h=1,col="darkgray")

}
dev.off()
write.table(allestimatetable,"allestimates.csv")


###Try to optimize log likelihood
numgen  <- 5
numseasons  <- 9
malesamplesize  <- samplesize[,3]
Gmales  <- round(Gallelefreqs[,3]*malesamplesize)
femalesamplesize  <- samplesize[,4]

gindex <- 2
modelversion <- 2
LSparameters <- c(data[1,1],data[1,2],(1-data[1,2]-data[1,3])/(1-data[1,2]),log(as.numeric(allestimatetable[(gindex-1)*18+(modelversion-1)*9+1:9,1:3])))


paravalues  <- seq(-1.5,1.5,length.out=100)
for (para in 4:30){
    print(paste("parameter:",para))
    Lprofile  <- foreach (i= 1:length(paravalues),.combine='c')%dopar%{
        Li  <- NA
        try(Li <- optim(LSparameters[-para],loglikelihoodrestricted,parnumberrestricted=para,parvaluerestricted=paravalues[i],gr=NULL,method="L-BFGS-B",lower=c(rep(0.1,3),rep(-1.5,26)),upper=c(rep(0.9,3),rep(1.5,26)),control=list(maxit=100000))$value)
        return(Li)
    }
    write.table(matrix(Lprofile,nrow=1),"Lprofile100_2.txt",col.names=FALSE,row.names=FALSE,append=TRUE)
}
