# Supplementary material for: Sexual Antagonism, Temporally Fluctuating Selection, and Variable Dominance Affect a Regulatory Polymorphism in Drosophila melanogaster
Source: Mol Biol Evol. 2021 Jul 21;38(11):4891–907. doi: 10.1093/molbev/msab215 (PMC8557461; doi:10.1093/molbev/msab215)
Supplement: msab215_Supplementary_Data [file msab215_supplementary_data.zip › File_S3_Lprofile_results.txt]

76.3761880168239 76.0469698826344 75.7235856513693 75.406216412624 75.0948993463766 74.7897184704962 74.490724721088 74.1980452851286 73.9116854823491 73.6317693049787 73.3583092651502 73.091430766754 72.8311693970292 72.5775590703219 72.3308027559371 72.0907881052164 71.857749129889 71.6315432905873 71.412441632329 71.200444227358 70.9956489433969 70.797924660687 70.6075539354596 70.4245210383244 70.2488832073514 70.0806994243129 69.9200279471232 69.766910212831 69.6214576351989 69.4836260864682 69.3535428908506 69.2312385576397 69.116777406689 69.0101707538286 68.9115876989889 68.8208205535207 68.7381418089957 68.6634915410797 68.5969768984729 68.5386055961399 68.488419218648 68.4464102987858 68.4126569424965 68.3872361427396 68.370143619597 68.3613464384089 68.3609424553496 68.3689798251391 68.3854271370879 68.4103734836951 68.4437720155202 68.4857132253419 68.5361583917344 68.5952111811703 68.6627659222718 68.738963110201 68.82384273015 68.9171938898651 69.0192148191885 69.129944396965 69.2498638795202 69.3772790603424 69.5139276766065 69.6593658500278 69.8134489376083 69.9762234773469 70.1476292274063 70.327874962158 70.5170125456094 70.714304782202 70.9205750055062 71.1355590007846 71.3593181430613 71.5916920844905 71.8327598445189 72.0825196518019 72.3410293763802 72.6081533924059 72.8839565930412 73.1684173926099 73.4615974557528 73.7632290597587 74.0736308761144 74.3925701579756 74.7200065007424 75.0560932627977 75.4006639481811 75.7537897321238 76.1153422869071 76.4853775921268 76.8638972649214 77.2507309835749 77.6459043612017 78.0494040206797 78.4612115172795 78.8812968553608 79.3095601633239 79.7459310294274 80.1903917507709 80.6429563653493
86.9635107572076 86.3167753823893 85.6800225781658 85.0536128756301 84.4376869266069 83.8323087275608 83.2375118860761 82.6531488342899 82.0795900731999 81.5167959402028 80.9647440057616 80.4237057584162 79.8935664358235 79.3745223275218 78.8665633322649 78.369775482343 77.8841378452758 77.4098811148689 76.9470261491749 76.4954738471391 76.0555030103257 75.6269784730838 75.2101016238277 74.8049023875839 74.4114531342755 74.0297975819483 73.6600531531332 73.3020949377751 72.9561868955304 72.622271487545 72.300502395809 71.9908558102346 71.6934310828058 71.4083070747619 71.1354944944516 70.8750955494442 70.6271307715677 70.3916898164079 70.1688277795972 69.9586632223838 69.761026799237 69.5762948400086 69.4042837320711 69.2452225650654 69.0989705718807 68.9658493345986 68.8457493640871 68.7386602596468 68.6448055444263 68.5642100627226 68.4968571748893 68.442887793759 68.4023676700895 68.3752917838051 68.3617491061694 68.3618379901144 68.3755920454878 68.4030884090888 68.444379275191 68.4995512176801 68.5686714362156 68.6517950759043 68.7490017843496 68.8603565186598 68.9859322794413 69.1258256697297 69.28009891557 69.4487680507889 69.6320132039832 69.8298251531492 70.0423720416997 70.2696422978072 70.5117775726609 70.768844084839 71.0409704137901 71.3281332384896 71.6305231056387 71.9481778212353 72.2812104466918 72.6296922862067 72.9937090185591 73.3733415757817 73.7686968882474 74.1798756582761 74.6069460852888 75.0499825231308 75.5091125427753 75.98435885069 76.4758337066926 76.9836023025324 77.5077729577475 78.0483975768485 78.6056048361098 79.1792712259433 79.7696866495958 80.3767746717744 81.0006184879188 81.6413006672921 82.2989224135762 82.9733104206376
73.7589687698788 73.5418103667706 73.3283719568185 73.1184362050795 72.912602492512 72.7102767032584 72.5120247943568 72.317703476738 72.127315980216 71.9409799054165 71.7588258276422 71.5807582506802 71.4069548635423 71.2373525656207 71.0721296050762 70.9112396658511 70.7547798619055 70.6027958606693 70.4553361511985 70.3124760186895 70.1742263842475 70.0406559535218 69.9118226105198 69.7877538001175 69.6685170205582 69.5541751940708 69.4447538673187 69.3403396562007 69.240886101333 69.1465607690581 69.0573332798524 68.9732435437205 68.8943978634771 68.8207761316638 68.752454277185 68.6894739930742 68.6318913854819 68.5797822892978 68.5329996186838 68.491760018415 68.4560517756172 68.4259446144826 68.4014525682443 68.3825699430121 68.3693752489287 68.3619473255476 68.3602101593327 68.3642471550355 68.3741238929903 68.3898269554795 68.4114347588344 68.4388437923699 68.4722796797022 68.5115540633748 68.5568769870151 68.6081789017658 68.6654842687634 68.7288468617113 68.7984179047938 68.8737763929886 68.9553927897225 69.0431165980111 69.1370052320049 69.2370286419959 69.3431987199348 69.4555532791575 69.5741237201222 69.6988842242691 69.8299411439913 69.9671101914295 70.110545813826 70.260305821215 70.4162032797213 70.578421537354 70.7468979202791 70.9216267503978 71.1026543899283 71.2899237798938 71.483462182928 71.6833079326483 71.8894780414898 72.1017270577547 72.3203963986111 72.5452147912541 72.7762926725323 73.0136108641099 73.2571624933315 73.5069837588753 73.7629128456571 74.0250561678653 74.2933600310112 74.5678333895 74.8484046360926 75.1350992559877 75.4278480783316 75.7267193365984 76.0315420339647 76.3423968001831 76.6592598502601 76.9819943601003
70.553221812902 70.4061779846829 70.263742139518 70.1258477301888 69.9927113632207 69.8643067604512 69.7406396160112 69.6219382236092 69.5081283470733 69.3993012064764 69.2955565778178 69.1969133351876 69.1034016927152 69.0151441997764 68.9322424534358 68.8546372182586 68.782463401316 68.7157966719094 68.6545932543816 68.5990198738686 68.549088167975 68.5048908828242 68.4664557177187 68.4338455887245 68.4071082997584 68.3863679876212 68.3715045938172 68.3627479590414 68.3600933969341 68.3636035022676 68.3733809912451 68.3892701451907 68.4116082532856 68.4401920910732 68.4752343489496 68.5167625875479 68.5647742844884 68.6193750382006 68.6808079473428 68.7483523118261 68.8228881412227 68.9041582814821 68.9922139833295 69.0870636115708 69.1887778081462 69.2974561422689 69.4130721246503 69.5356431729001 69.6652340716044 69.801892847856 69.9456564081403 70.0966017112323 70.254632303301 70.4199128479332 70.5923769836389 70.7721168112213 70.9592167470771 71.1535929419834 71.3553997495776 71.5645348273813 71.7812418073774 72.005109085502 72.236589496172 72.4755782383524 72.7221217532262 72.9761915469023 73.2377824760826 73.5070130296493 73.7838483645262 74.0682935350884 74.3604976552544 74.6602023314145 74.9676254646136 75.282784882954 75.6056657154962 75.9364907312188 76.2747071147063 76.6206890925812 76.9745034266091 77.3361088935292 77.7055009613231 78.0825977963702 78.4675053719333 78.8601565923956 79.2606904654452 79.6688751020623 80.0848292956386 80.5085347436329 80.9400458254379 81.3791838824515 81.826083024074 82.2807134684272 82.742988940376 83.2129679982597 83.6904549637152 84.1756506064302 84.6683874652161 85.1686769732755 85.6764188409958 86.1916745446821
70.2523065992252 70.1504580190943 70.0509666711606 69.9538246837738 69.8591323212962 69.7669090451411 69.6772355111152 69.5900574164035 69.5054965889277 69.423555800545 69.3443269236839 69.267854471349 69.1941074118292 69.1231933796098 69.0551241378226 68.9899414687557 68.9276803457854 68.8684342485944 68.8122304780413 68.7590821263297 68.7090731568396 68.6621786860332 68.618532779338 68.5781463150383 68.5409865458625 68.5071960062238 68.4767800553276 68.4497807391673 68.426243956283 68.4062133301462 68.3897223176042 68.3768278763702 68.3675558332178 68.3619787787275 68.3601133665448 68.3619697123515 68.3676189913174 68.3771321623981 68.3904657687569 68.4076778455458 68.428883307691 68.4541083702972 68.4832705976556 68.5165158665241 68.5538577630579 68.5953547809928 68.6409306072872 68.6907519563252 68.7447718501335 68.8030457047645 68.8656451287396 68.9324791349229 69.0037093842487 69.0792906878005 69.1592926832157 69.2436760706224 69.3325314244729 69.4258621025615 69.5236699666143 69.6260688447188 69.733400773124 69.8443750729443 69.9604742062897 70.0811650579185 70.2063148258198 70.3362014355913 70.4707282223188 70.6099522641683 70.7538372663859 70.9023664378994 71.0556309299519 71.2136212182967 71.3764111825035 71.5437182875442 71.715906925192 71.892798554724 72.0744455271042 72.2607686968716 72.4518575753123 72.6475953839842 72.8481304342855 73.0534131412088 73.2635681572587 73.4781394637043 73.6975172566165 73.921626920976 74.1504126440889 74.3838467857917 74.6219460984461 74.8646836821648 75.1120053694445 75.3639319525029 75.6204752023986 75.8814867604089 76.1470710684166 76.4171138717819 76.6916399049797 76.9705868165311 77.2539286266833 77.5416599915015
77.5026232406345 77.1373042245058 76.7779997155085 76.4246725326039 76.0775538633523 75.7366489662831 75.4020311251619 75.0739682163235 74.7523976501407 74.4373821392396 74.1291167323577 73.8277089109864 73.5332146655233 73.245718584135 72.9653887960471 72.6922653626862 72.4264358383944 72.1680432909265 71.9172487333657 71.6739400497638 71.4384381431896 71.2107052102561 70.9909873235825 70.7792292080794 70.5756210108247 70.3802398351869 70.193394586832 70.0145639805049 69.8445092420984 69.6831327144021 69.5305555136478 69.386628132613 69.2517726512552 69.1259977457191 69.0093699391369 68.9019757736492 68.803963603936 68.7154615929806 68.6365651871506 68.5672815935597 68.5078852825874 68.4581688621749 68.4186631822855 68.3891138236935 68.3697685625261 68.3607734392018 68.3622035122143 68.3741706076994 68.3966496218293 68.4299311564431 68.4742035250744 68.5290497916484 68.5951493651642 68.672341298055 68.7608205150357 68.86060645685 68.9718784239303 69.0947665829847 69.2292466225861 69.3755309869326 69.5337495774466 69.7039180343003 69.8861540792419 70.0806326213328 70.2874294675788 70.5066929391136 70.7383298152812 70.982731260442 71.239781689645 71.5098240570292 71.7926588121262 72.0885674662593 72.3976306463896 72.7199050246171 73.0555248559196 73.4046713374825 73.7672993066015 74.1435891437078 74.5336214090569 74.9374665772038 75.3551779637983 75.786958320987 76.2327215918058 76.6926668902736 77.1668407315782 77.6552978501338 78.1581401374746 78.6753637141139 79.2071124921977 79.7533373083447 80.3141337450938 80.8895779279977 81.4797041355827 82.08449089242 82.7039425260113 83.3380704892735 83.9869604930589 84.650651671539 85.3289447899916 86.0220508308669
72.7545052689811 72.5585192074703 72.3789670942432 72.2026910334002 72.0295931057237 71.8597558988168 71.6934099868902 71.5303991952539 71.3708843188661 71.2149191606286 71.0625341830344 70.9137076367729 70.7686407290176 70.627284584515 70.4896814092833 70.3558863744317 70.2260051959761 70.1000857824947 69.9780633558575 69.860175584525 69.7462802876198 69.636593993789 69.5310258690405 69.4297417316836 69.3327021249954 69.2400045252282 69.1517016771359 69.0677933083779 68.9883729354833 68.9134799055002 68.8432154258123 68.7773397434333 68.7162407126496 68.6598638293265 68.6081478715169 68.5613068891072 68.5191626695135 68.4819218602278 68.449558441544 68.4221414433588 68.3997561974099 68.3822473383341 68.3697203794593 68.3623752010123 68.3600838432414 68.3629635433598 68.3710169952071 68.3841467736175 68.4025983195623 68.4262259663661 68.4551541041236 68.4893813359719 68.5288870535235 68.5737599656007 68.6239967404638 68.6796213260041 68.7405896609306 68.8069645428934 68.878798678916 68.9560705819172 69.0388214111713 69.1269793907033 69.2206538415299 69.3197660424698 69.4244020154763 69.5346134171803 69.6502180109769 69.771380556181 69.8981216741759 70.0302622312992 70.1680060870315 70.3112041891739 70.4599726325591 70.6143111512173 70.7739628621761 70.9392360068462 71.1099885046437 71.2864553573629 71.4679433710531 71.6550910081845 71.8477734497169 72.0457691388995 72.2492260791709 72.4580528248599 72.672281606596 72.8918826076097 73.1168925646061 73.3470494627519 73.5825672684107 73.8233238610007 74.0693295526155 74.3205386448847 74.5769118040999 74.8384140402413 75.1049500713679 75.3766144476149 75.6532637749002 75.9349191072994 76.2215159836243 76.5130207888948
77.2052133234749 76.6245504804006 76.079389025155 75.5698992588861 75.0963801970592 74.6583436171291 74.2563052723177 73.8899953225954 73.5593170254689 73.2624406981489 72.9797426352638 72.7051762873866 72.4389003907468 72.1809381808096 71.9312602983993 71.6898424648785 71.4568624847999 71.2322076704007 71.0159185651402 70.8081840400911 70.6086238286554 70.4177000700786 70.2351226755437 70.0610837388231 69.8953867103635 69.7382650710658 69.5897850905807 69.4495051240543 69.3178795815473 69.1947067913911 69.0800461344054 68.9738719221893 68.8762619352972 68.7870264821077 68.706310509185 68.6341159021795 68.5703878296626 68.5150280372675 68.4681937637898 68.429931375701 68.3997753338811 68.3782135070045 68.3649577771041 68.3601519479208 68.3636135745957 68.3754456526878 68.3955987881022 68.4240220752612 68.4606790976622 68.5057166453168 68.5585441172229 68.6197558180966 68.6891187726392 68.7666095659968 68.8520084001916 68.9455490544542 69.0470233770551 69.1564980396823 69.2737979439341 69.3989956970205 69.532024636837 69.6727868229236 69.8212999453512 69.9774716113506 70.141262427609 70.312637360809 70.491542238013 70.6779863329435 70.8717711657545 71.0728813922131 71.2812601016973 71.4969599888238 71.7198828628264 71.9498842986011 72.1870883032889 72.4311949345042 72.6821909878936 72.9404045350816 73.2051606526929 73.4765787308633 73.75487395492 74.0397321716949 74.3312415606539 74.6292250280496 74.9337285310018 75.2445404494331 75.561698152433 75.8851916421803 76.2145704221612 76.5501546031217 76.8918200304643 77.2394819901774 77.5930358196311 77.9523799956815 78.3174841217876 78.6882571150717 79.0646249078612 79.4465528493204 79.8339455266701 80.2267198225644
71.3912150962024 71.1474214850308 70.9137759855552 70.6903031189077 70.4769932448848 70.2738959712779 70.0809954692656 69.8983308982819 69.7259131010861 69.5637108551357 69.4117560161848 69.2700586369312 69.1386191196924 69.0174605009503 68.9065017860371 68.8058181108462 68.7153853730944 68.6352230180284 68.5652810061792 68.5056056357168 68.4561574800894 68.416949566011 68.3879945945585 68.3692200558809 68.3606638592888 68.3623313268361 68.3741869449613 68.3962347355771 68.4284558529373 68.4709053693374 68.5234921991399 68.5862560111428 68.6591266487725 68.742020024694 68.8353526547656 68.9383975318899 69.0517858649831 69.1751940815458 69.3087441279471 69.4523128916762 69.6059534500648 69.7696429834575 69.9433614536002 70.1270888734082 70.3208449531068 70.5245498121543 70.7382551997526 70.9618613221131 71.1955218215458 71.4389457938657 71.6923573629417 71.9556057389495 72.2287457947148 72.5117320592681 72.8045196384838 73.1071626670334 73.4195208804204 73.7416818090784 74.0734510058818 74.4150348663612 74.766252543811 75.1271434085317 75.4976833087572 75.8777331500019 76.2674097235343 76.6666965937856 77.0753079948083 77.4935414253283 77.9211087998946 78.3583644053495 78.8045343356251 79.2600886816906 79.7250983318827 80.1994580601176 80.6829496575337 81.1754194851156 81.6771337303577 82.1880653867047 82.7079744045935 83.2368194764111 83.7746914129295 84.3214884098093 84.8771146814911 85.4416437466121 86.0150007537069 86.5968260193722 87.1875178819635 87.786653660785 88.3946710630034 89.0108403124286 89.6355481202851 90.2686925242913 90.9102043608295 91.5601839990097 92.2178943342969 92.8840272191813 93.5582546626556 94.2404796016154 94.9306931279261 95.6287052769174
81.2978522485126 80.8773415521353 80.4620382558626 80.0519760440918 79.6473853551218 79.2483409826092 78.8548730743524 78.467242110638 78.0853763490776 77.7094416911618 77.339580996027 76.97592354446 76.618529734448 76.2674492286779 75.9228961729816 75.5848729702898 75.2535419547572 74.9289603148059 74.6112886075836 74.3005377496452 73.9968058368515 73.7002347482641 73.4108996726061 73.1288715025701 72.854245563531 72.5870950112994 72.3275452690851 72.0755889110077 71.8313389815483 71.5949431195801 71.366351956692 71.1456848904686 70.9330359872976 70.7284567752384 70.5320187387793 70.3437336247703 70.1636957745772 69.991939401414 69.8285385144565 69.6735394145276 69.5270088440537 69.3889192966239 69.259393050117 69.1384349863205 69.0260853891307 68.9223831988806 68.8274903578563 68.7410629864189 68.6634984915206 68.5946932175424 68.5347176792836 68.4835012137283 68.4411379703911 68.4076327857767 68.3830307617052 68.3672543116963 68.3604058111213 68.3624594427196 68.373416342328 68.3933653899227 68.4220858318625 68.4598247402096 68.5064938476694 68.5620773509156 68.6265761657899 68.7000000667535 68.7823448897228 68.8735619305902 68.9736240497838 69.0826012493717 69.2004059320003 69.3270980666576 69.4626389632083 69.6068717824574 69.7599259294811 69.9216892127355 70.0921995775988 70.2714047912222 70.4592818333844 70.6557907441357 70.8608520100013 71.0745009182464 71.2966242677762 71.5273210754715 71.7662745147881 72.0136852008477 72.2694452508555 72.5334949496721 72.8056777317236 73.086081386675 73.3746093401219 73.6712163609227 73.9759390428414 74.2883012147039 74.6087331174224 74.9368897508023 75.2727329501864 75.6162783174872 75.9674136704169 76.3261335478499
77.6038489837604 77.233610433257 76.8675724422786 76.5059030851857 76.1488260054893 75.7965714443501 75.4493667342259 75.1074456981175 74.7709715019559 74.4402578898314 74.1155418047636 73.797061262859 73.4850864169609 73.1798406316258 72.8815971169477 72.5906212049189 72.3071566068419 72.0314739322977 71.7638520664641 71.5044955784333 71.253709248165 71.0117116608496 70.7787771255173 70.5551477989308 70.3410564787538 70.1367282104463 69.9424328699197 69.7583917202949 69.5847553010424 69.4218171873916 69.2697589811129 69.1287824305516 68.9991094411111 68.8808707626279 68.7742422272803 68.6794701404507 68.5966773553578 68.5260341085479 68.4676860952155 68.4218509556592 68.3885892128559 68.367924029876 68.3601399535192 68.3653930761843 68.3836595563537 68.415145862985 68.4599378160984 68.5181123166776 68.5898296044573 68.6749702365309 68.7738609272098 68.8864083050965 69.0128253252788 69.1530102486348 69.307170760078 69.4752558085104 69.6573339589542 69.8535583219563 70.0638247836319 70.2882451933169 70.5268320218929 70.779995712879 71.0465950875486 71.3277650180889 71.6232114744594 71.9329465708879 72.2570166285238 72.5953206011333 72.947777506769 73.314655540421 73.6956552259637 74.091055374891 74.5005326281102 74.924228715332 75.3620929363891 75.8141563811641 76.2803089453829 76.7605158671308 77.2547768258812 77.7629883720563 78.2851093949809 78.8212124293188 79.3710692325668 79.9347720861339 80.5119423464593 81.1028237092354 81.7073184167103 82.3254551420035 82.9565335599134 83.6010932144838 84.2589328459388 84.9297549774547 85.6135976695667 86.3102822346361 87.0198341248599 87.7419132689367 88.476703123355 89.2236896111649 89.9829953369666 90.7548283445867
81.0503824175602 80.5890061436543 80.1465829638192 79.7248624045133 79.3256623381682 78.9373650595776 78.5552625431515 78.1790728534693 77.8089199427018 77.4448729090728 77.0869849826389 76.7353759899407 76.3901131508154 76.0512665174526 75.7189256639529 75.3931593508302 75.0740329709559 74.7616393826357 74.4560380498037 74.1572869575825 73.8654780583628 73.580678185188 73.3029468191717 73.0322673950381 72.7688101400809 72.5125893639602 72.2636553277447 72.0220737326944 71.7878813835043 71.5611427808187 71.3418924988218 71.1301852343309 70.9260485542118 70.7294954821831 70.5406278684968 70.3594625543863 70.1860359827719 70.0202759658503 69.8623309740176 69.7121764042316 69.5698435230652 69.4354241395273 69.3087956975282 69.1901110771819 69.0792733147285 68.976391908486 68.8814263450495 68.7944066663851 68.7152980602224 68.6441297362563 68.5809453686493 68.5256618908167 68.4783526524875 68.4390128249503 68.4075732545818 68.3841278846183 68.3685593613873 68.3609308792506 68.3612312837775 68.3694446663461 68.3854573944718 68.4094845041269 68.4411722133366 68.4807967542414 68.5282434349061 68.5834720086093 68.6464637361104 68.7172443097315 68.7957167474127 68.8818036783183 68.9756302817619 69.077077687737 69.1861375185143 69.3027604165935 69.426886639328 69.5585590715672 69.6976177706796 69.8441348792157 69.9980374223801 70.159250475 70.3277851524198 70.5035027996982 70.686454710807 70.876545634904 71.0738030013338 71.2780762830136 71.4891797653147 71.7073225030452 71.9323618057262 72.1641746479975 72.4027507762517 72.6480709100736 72.8999674223919 73.1584124396048 73.4233881809978 73.6948188630387 73.9726092891598 74.2565763241147 74.5845973558788 74.9943284431799
86.0563635948403 85.5919934548274 85.1316548614982 84.6754697747777 84.2235249764592 83.7759659627234 83.3328813140886 82.8944357791244 82.4606933689398 82.0317985258429 81.6078741137834 81.1890204913311 80.7753669017354 80.3669986549276 79.9640496253762 79.5666269985592 79.1748287993361 78.7887693028373 78.4085621383857 78.0342799873315 77.6660604390703 77.3039813791501 76.9481320501488 76.5986089254476 76.2555185586033 75.9189200818068 75.5889268331923 75.2656162889969 74.949007683532 74.6392543153883 74.3365171270827 74.0405957347041 73.7516855301909 73.4698957408397 73.1952931738531 72.9279005545923 72.6678663045405 72.4149912465678 72.1696287839697 71.9315668014299 71.7010730893617 71.4779290524469 71.2624934738342 71.0544799968757 70.854111887773 70.6614491894752 70.4763864255059 70.2990075159725 70.129298195101 69.9673415641494 69.8131453572215 69.6667081132467 69.5279770527335 69.3970741204882 69.274012166672 69.1586295019884 69.0510973973536 68.9513459997338 68.8593721944866 68.7752444355688 68.6988470569767 68.6302926476591 68.569486344 68.5164573741151 68.4711796406968 68.4336355879617 68.4038338383608 68.3818058321267 68.3673902574136 68.360656182213 68.3615484876592 68.3701126063699 68.3863388273049 68.4099917822501 68.4412638678987 68.4800653153954 68.5263691186973 68.5801193911097 68.6412334674242 68.709763281306 68.7856459369074 68.8688392502006 68.9592897850077 69.056893421855 69.1618130905678 69.2736960654983 69.3927377066095 69.5187734704213 69.6518203890455 69.7918620951757 69.938724590288 70.0922851657984 70.25266648151 70.4197882460349 70.5935205532167 70.7788225682837 70.9685508681093 71.2148352873842 71.5168622761243 71.8745316922747
79.6929048666488 79.355760953813 79.0229200309435 78.6944082082553 78.3703027124574 78.0506442857971 77.7354947726434 77.4249194813931 77.1189489964196 76.8176633499422 76.5211112412173 76.2292726347194 75.9422919651101 75.6601698759213 75.3829843240706 75.1107344284784 74.8434764107835 74.5813176947163 74.324192497418 74.0722214650593 73.8254128129122 73.5838288871306 73.3474552793964 73.1163629190577 72.8905975900304 72.6701411706486 72.4551343797807 72.2454273274176 72.0411586518347 71.8422919492135 71.6489338542603 71.4611030711211 71.2787063748011 71.1018971586214 70.9305242259438 70.7646881116887 70.6044529987859 70.4497996794809 70.30069300201 70.157191503791 70.0192054094289 69.8868264328754 69.7600455151321 69.6388095125596 69.5231546195491 69.4130778696559 69.3085643755955 69.2096173901249 69.1161804045529 69.0282999193937 68.9459333624436 68.8690759206597 68.7977073072824 68.7318154893737 68.6713964233717 68.6163627011944 68.5667735359633 68.5225923066604 68.4837547165934 68.4502623617138 68.4220997776713 68.3992430883727 68.3816521753432 68.369346409876 68.3620876021121 68.3601311629684 68.3632713274461 68.3715987518019 68.3849412185521 68.4033380262988 68.4266779606137 68.4550494228235 68.4884018045053 68.526568075161 68.5696361084623 68.6175174012573 68.6701976779592 68.7276000816723 68.7896902520033 68.8564885761173 68.9278379531372 69.0037827098295 69.0842591491342 69.169182858032 69.2586052364926 69.3524002937244 69.4504452102836 69.5529008216021 69.6595061581571 69.7703284827832 69.8853218830696 70.0044198095635 70.1275775431091 70.2546863836905 70.3858102329412 70.5401007053706 70.7505866948451 71.0168024944785 71.3379597336533 71.7128102593162
82.6185452798095 82.158434289242 81.7028446489717 81.2519416459822 80.8058932547501 80.3648667371924 79.9290218947776 79.4985589974612 79.0736526076198 78.654477442277 78.2412272486788 77.8340645372246 77.4331937613837 77.038791512097 76.651048316374 76.2701367030808 75.896254112411 75.5295880985178 75.1703072657495 74.8185663864502 74.4745676444935 74.1384934085069 73.8105258134284 73.4907613894804 73.1794165851066 72.8766709093969 72.582611271965 72.2974485646423 72.0213360539974 71.7543158144416 71.4966203343557 71.2483614807771 71.0096180771914 70.7805643655768 70.5613010441619 70.3519185592725 70.1525575338234 69.9632732225416 69.784173717363 69.6153436752705 69.4569010505601 69.3089146944591 69.1714339502369 69.0444049731088 68.9281917826031 68.8225042483914 68.7276757306159 68.6435730053603 68.5703611745622 68.5079635640765 68.4565464251333 68.4160258891102 68.386458636363 68.3678645044911 68.3602833370252 68.3637727385715 68.3781454667699 68.4035799528409 68.4400869698402 68.4875451963052 68.5461526161128 68.6155553039025 68.6960216568581 68.7874589829975 68.8899236802426 69.0031236607888 69.1273752565144 69.2623409128951 69.408226439711 69.5648716383127 69.7323214830373 69.9104553959339 70.0991793497105 70.2986366958324 70.5085243339338 70.7290099241767 70.9598193197268 71.2010803173819 71.4526575069478 71.714526175205 71.9866283397618 72.2688601936763 72.5610500612149 72.8632817540668 73.1754618748289 73.4974457554076 73.8294309785636 74.1709174455092 74.5216718050715 74.8824797930592 75.2522047808988 75.6316555255508 76.0202568013861 76.4179256933382 76.8247654464496 77.2403304670348 77.6649659686318 78.0983065233224 78.540382103099 78.9911114830554
84.5360734007111 83.8536533999299 83.189370579158 82.544780542291 81.921586547332 81.3215579480614 80.7466265098364 80.1987506161405 79.6800663515239 79.1927113575123 78.7388982997475 78.320884928894 77.9408941709371 77.5866684510513 77.2385926164378 76.896403647762 76.5603730843633 76.2304651724429 75.906756066834 75.5892771569826 75.2781158481665 74.9733140269166 74.6749208221531 74.383011015447 74.0975899815145 73.8187256562627 73.5464711632923 73.2808654800083 73.0219861894846 72.7697784916608 72.5243937659438 72.2857689938794 72.0540803395963 71.8291483262142 71.6112085230928 71.4001176378165 71.1960662336315 70.9989701233298 70.8089186622679 70.6258706690055 70.449896606631 70.2809668679005 70.1191188659215 69.9644336256473 69.8168018096169 69.6763277264441 69.5429807852934 69.416742782536 69.2976114297667 69.1856949540071 69.0809018377775 68.9832230217509 68.8926890919507 68.8093200039647 68.7331824732017 68.6639439576044 68.601916032499 68.5470446338872 68.499196303693 68.4584734225679 68.4247838158306 68.3981874301099 68.3786037381549 68.3659847219049 68.3603962127354 68.3617873318642 68.3701167264283 68.3853914404768 68.4074763844013 68.4365076390433 68.4723996010604 68.515010473739 68.5644550585574 68.6206599855387 68.6835488869053 68.7531761283129 68.8293935136298 68.9122655658779 69.0016794062519 69.0976540161704 69.2001488903892 69.3090946312155 69.4244005909836 69.5461297435804 69.6741436498421 69.8084888105649 69.9490277296727 70.0957815807543 70.2486602520978 70.4076278218633 70.5726733587582 70.7437020522875 70.9208294204218 71.1034737396565 71.2921663335005 71.4865681926836 71.6869166707828 71.8925426475922 72.1040426133692 72.3209804741615
87.796548600539 86.9984720998044 86.2311393744415 85.4980135717926 84.8020353516874 84.1465172225676 83.534044344905 82.9673065818165 82.4487360288746 81.9772498490278 81.5215332042241 81.0726980012919 80.630936134979 80.1962802062548 79.7688040749182 79.3485701499553 78.9356665916168 78.5300220650667 78.1317302979665 77.7409516530728 77.3576422456078 76.981979329485 76.6137396516832 76.2532581278141 75.900443247356 75.5553171827004 75.2180103952041 74.888536156738 74.566828198394 74.2530752147092 73.9472491895829 73.6493773282793 73.3594355747833 73.0775430746732 72.8036970542356 72.537951557053 72.2802742432296 72.030728189687 71.7893978077939 71.5560505315219 71.3309760621032 71.114339971636 70.9054395676446 70.7049911151241 70.5127482653792 70.3288052285266 70.1530359154356 69.9855370620376 69.8262784537537 69.6755241317352 69.5325896786462 69.3982567370848 69.2719329100735 69.1538887030562 69.0441531216973 68.9426289042377 68.8493393147936 68.7642069173475 68.6873508810461 68.6185465722101 68.5579858666637 68.5055104683674 68.4611759928694 68.424895902165 68.3966685470747 68.3765727094746 68.3643519034763 68.3601114209077 68.3638146006757 68.3754081306484 68.3948920548697 68.4221700770922 68.4572404309126 68.5001048114163 68.5505082755361 68.6086082724815 68.674298963406 68.7474732177339 68.8280892211302 68.9162392081389 69.0115962614064 69.1143006509155 69.2242962375461 69.3412497650051 69.465431268449 69.5965465724707 69.734635303794 69.8796041023441 70.0313977483399 70.1897955271474 70.3546473745076 70.5261707671358 70.7041343618967 70.8885400154034 71.0790306097039 71.2757674736661 71.4784767446856 71.6872326733803 71.9018441872907 72.1222915408909
96.2768850740993 95.4688196656264 94.6712786536374 93.8843464839192 93.1081804113112 92.3427972365481 91.5883548833314 90.8449501048069 90.1127410336054 89.3917809572632 88.6821699287361 87.9841303764782 87.2974045021851 86.6224176033671 85.9588879495801 85.3073103404174 84.6674880244863 84.0395159920466 83.4236317761937 82.8196470416294 82.227675100116 81.6477856197723 81.0801023049698 80.5247055287428 79.9814498837582 79.4504615190677 78.9318448484187 78.4255398017236 77.9316546141675 77.4501817141418 76.9810545149374 76.5244444308887 76.0802997664135 75.6486859038503 75.229504816009 74.8228203248506 74.4286767664163 74.0470842083903 73.6780611823571 73.321523345894 72.977518540655 72.6460571625579 72.3271399324669 72.0207510249941 71.726892878776 71.445466962756 71.1766195515553 70.9201606576757 70.6761978605563 70.4447324726876 70.225522784051 70.0187576823967 69.8243651517967 69.6422869856162 69.4725001871283 69.3149596101338 69.1696635135368 69.0365043468186 68.9154847438842 68.806549257253 68.7096592121059 68.6247179447873 68.5517045069857 68.4906048282355 68.4412593976033 68.4036900193594 68.3776426549909 68.363292944327 68.3604705190975 68.3690595173734 68.3890062357742 68.420191760108 68.4625849839911 68.5160829533189 68.5805832960573 68.6558926768014 68.7420311034056 68.8388595608807 68.9462335737985 69.0640645786706 69.1922224028604 69.3305967576943 69.479041383404 69.6374410332103 69.8056616612291 69.9835496951485 70.1710134773947 70.3678428673153 70.573972269935 70.7891586238487 71.013323165616 71.2462156404997 71.4878591136519 71.7379108134886 71.9962196219113 72.2628240870088 72.537347814837 72.8195279469697 73.1166906826681 73.4345944164269
91.027681210078 90.3004200626924 89.5819699807431 88.8758369988603 88.1810078434796 87.4933618186753 86.8143532500858 86.1482774990406 85.4916253907886 84.8462908023844 84.2111895947237 83.5876769940201 82.9734154864345 82.3754962727696 81.779352141468 81.1991354003535 80.630168981592 80.0721877605535 79.5259026300389 78.9912855475676 78.4688569382062 77.9567939434933 77.4580761844267 76.9699511982317 76.4944848645785 76.0313581553122 75.5810154705767 75.1423213375164 74.7164216236658 74.3027772437442 73.9021174488905 73.5146346501361 73.1397855661246 72.7782236814038 72.4299698320912 72.0950095807016 71.7734551554399 71.4656045231065 71.1717407771279 70.8912036712724 70.6249838234202 70.372830841032 70.1351327647453 69.9115308468435 69.7026071736742 69.5083476219408 69.328734790478 69.1640839662529 69.0145193879312 68.8799798666822 68.7606861583937 68.6566994393196 68.5682043858656 68.4952561669452 68.4378659620945 68.3962246025851 68.3703134956324 68.3602240611224 68.3660137461012 68.3876977488707 68.4253580746425 68.4788934863132 68.5483811798291 68.6338002423102 68.7351487172709 68.8523391942777 68.9853210136951 69.1340379656639 69.2984034897131 69.4784116860132 69.6736281983279 69.8842612115768 70.1100092726597 70.3507454068926 70.6062626793452 70.8764021599483 71.1609435866075 71.4596193284071 71.7722982492179 72.0986607537885 72.4384701324324 72.791501256703 73.1575644625633 73.5360754956855 73.9269903697354 74.3299826484086 74.7447518311492 75.1710211634167 75.6084434495584 76.056721538702 76.5156376744447 76.9846800602892 77.4638230714016 77.9526363297011 78.4505598523587 78.9577518228704 79.4737542020508 79.9980696821968 80.5307114183268 81.0712805612511
79.5797813459918 78.9983056762166 78.4746060994664 77.9633693523875 77.466289624499 76.9751331326652 76.5010699992399 76.0354828641317 75.5805377159918 75.1410981474502 74.7286977285409 74.2951518613245 73.8913239518499 73.5008653960993 73.1221182982848 72.7583969764193 72.4058990196205 72.0678877680334 71.7434736774215 71.433106002574 71.1362671716227 70.8535642358615 70.5852436635265 70.3314213377826 70.0921364749716 69.8676711022366 69.6582497965396 69.463683680579 69.2844185001548 69.1205839240769 68.9722481764638 68.8396536379979 68.7230083826885 68.6221676588868 68.5376821399384 68.469344531594 68.4173318861838 68.381936358606 68.3632344476918 68.3613569995358 68.3764372499737 68.4085560843419 68.4577714298793 68.5243054413302 68.6082139644022 68.7096263355909 68.8285255917288 68.9651022683275 69.1194097711877 69.2915122651752 69.4814094436407 69.6892341073981 69.9150095134754 70.1587394786106 70.4204730866513 70.700207354333 70.9979419990327 71.3136772997831 71.6473771359477 71.9989962095157 72.3684781218429 72.7557703189451 73.1608128889634 73.5834450113998 74.0236061947129 74.4811643163419 74.9559452598163 75.4478286070496 75.9565971664962 76.4820910043556 77.0240977761878 77.5823781689783 78.1567064141669 78.7468272873396 79.3524770517739 79.9733534501835 80.6091911310361 81.2596744561882 81.9244893110705 82.6033147700679 83.2958289560317 84.0016429858734 84.7204675383028 85.4519185680976 86.195676601684 86.9513236504552 87.718564454588 88.4969970738374 89.2862806998836 90.0860657957548 90.8959849111918 91.7157093446643 92.5448698540018 93.383146081798 94.2301917434909 95.0856922331446 95.9493421436776 96.8207729202669 97.6997349827939 98.5859126950152
81.0117643784862 80.5081454513304 80.0124512939586 79.525670541826 79.0477284054474 78.5775012707399 78.1179540826302 77.6648596122093 77.2218026714393 76.78851034373 76.36360275787 75.9481605673465 75.5427047246531 75.1466222236419 74.7597217678438 74.3838766199064 74.01655284484 73.6593310024338 73.3128277785011 72.9764353031165 72.6509342838244 72.3359565737525 72.0307634163165 71.7373903777923 71.4542237569739 71.1826993416165 70.9224077459584 70.6735626662066 70.4363316626758 70.2109019745793 69.9974238934129 69.7962090227059 69.6070525847918 69.4305942110493 69.2667369027275 69.1158394868138 68.9780345573696 68.8534141985788 68.7423199312263 68.6449850578723 68.5615847272067 68.4922236388853 68.4372351569261 68.3967683118639 68.3710819353395 68.3603934997867 68.364913746337 68.3848535098147 68.4204814633483 68.4718032167843 68.5391899760292 68.6228556119653 68.7229219201931 68.8396051682902 68.9730863361787 69.1235022527488 69.2910226966379 69.4757951713626 69.6779630677404 69.8976161899659 70.1348724107778 70.38983817699 70.6625435796006 70.9530653731427 71.2613924760843 71.5876090785429 71.9316334696051 72.2934783566527 72.6730697424634 73.0703345945479 73.4851753414367 73.9174488095768 74.367026909055 74.8337551470056 75.3173857629196 75.8177451786719 76.3345861365743 76.8676553131682 77.4166632839831 77.9813412481248 78.5613240884182 79.1563321678356 79.766005948701 80.3899869370543 81.0279228005986 81.6794342849913 82.3441301830231 83.0216398086639 83.7115667532068 84.4135191706943 85.1271094502273 85.8519497939436 86.5876431691874 87.3338032982036 88.0900539506282 88.8560369026813 89.6313561191244 90.415676677715 91.2086388029576 92.0098986909945
87.8901965018326 87.2481919260463 86.6420393319222 86.0051559673599 85.3949742058553 84.8051760790041 84.1992489051335 83.6187890399355 83.0417892550331 82.4775427690059 81.9092530275578 81.364356545666 80.820706182905 80.2876341965628 79.7692634835793 79.2584170820674 78.7465161139329 78.2553965428648 77.769696454689 77.2963939237796 76.8345104544763 76.3835397876017 75.9410322590317 75.5079006743953 75.0870268529378 74.6747415690244 74.2794009175944 73.8893316218768 73.513451769904 73.1490983674814 72.7970634811584 72.4572747422163 72.129217840751 71.8152434852979 71.5109162324215 71.2204024655143 70.9444610906031 70.6789298474416 70.4279858254604 70.1907978552855 69.9686188001324 69.757242540129 69.5619903989988 69.3797190216898 69.2123666839654 69.0595553703227 68.9216328220799 68.7981417404221 68.6897807335264 68.5965529803228 68.5187089308877 68.4561933706642 68.409042594856 68.3776012776289 68.3619711577481 68.3621584200479 68.378333425913 68.4105142828273 68.4587688029395 68.523174939137 68.6037837181171 68.7006365039803 68.8137340818129 68.9430532399182 69.0886562575452 69.250430279475 69.4283679703466 69.6224194639583 69.8325098575043 70.0585194568593 70.3003725537495 70.5578919450168 70.8309736477681 71.1194249377635 71.4230634946861 71.7417196019882 72.0751522302488 72.4231354085851 72.7854413705203 73.1617852600056 73.5519228257217 73.9555381132291 74.3723734628551 74.8020899129398 75.2444024363994 75.6989865506326 76.1655107906364 76.6436542373324 77.133083647801 77.633463362339 78.1444651930089 78.6657443093848 79.1969802032435 79.7378376366649 80.2879914170251 80.8471222037502 81.4149093950342 81.9910456211202 82.5770559555893 83.1764037753752
82.3625697764356 81.8897072512646 81.3982713812404 80.9265184693292 80.460899089166 80.0026586640108 79.5504905773327 79.1062736598928 78.6679794869314 78.2371548996753 77.8140940368295 77.397506442051 76.9885208152401 76.5873917304554 76.1937628815642 75.8081412835979 75.4298412493859 75.0600078606544 74.6980229776928 74.3441895039597 73.9990938175196 73.6619637080586 73.333676606943 73.0140676200578 72.7033115086523 72.4015094911507 72.1090681516496 71.8257939785514 71.5519564131855 71.2879026808481 71.0337868407796 70.7894418624008 70.5554316794064 70.3318947114329 70.1190390553617 69.9168072920489 69.7257110291991 69.545954105158 69.3778048396142 69.2213908658097 69.0771144168619 68.9452258301524 68.8258062488736 68.7193382346805 68.6262272562734 68.5462886718324 68.4803227983454 68.428422223076 68.3908258543364 68.3679482976337 68.3601120017208 68.3675118951345 68.3905898876218 68.4295080736705 68.4847031921849 68.5563361280832 68.6447853303842 68.7502885406074 68.8731528432856 69.0135824535527 69.1718784564804 69.3482201482523 69.5428511328716 69.7559847861488 69.9877986720469 70.238417022062 70.5080370769035 70.7967143719161 71.1045682177792 71.4316974525157 71.7780825711972 72.1437864861174 72.5287685385839 72.9329506572656 73.3562787783267 73.7986418377519 74.2598979499685 74.7398703693566 75.2383421097717 75.7550740561308 76.2898164922236 76.8422691542787 77.41211235364 77.9989991441165 78.602555159126 79.2224075614792 79.8582197033141 80.5112265782384 81.1815009095032 81.8684329753661 82.5713928912009 83.2897499607176 84.0228901190361 84.7701942263071 85.5310489285584 86.3048519415226 87.0910156485241 87.8889673405237 88.6981503124036 89.5180767006438
86.1331501694129 85.4159040307701 84.7094305114255 84.0155321329235 83.334823088249 82.6641519072593 82.0063879129402 81.3598196272391 80.7262867356957 80.1061532087374 79.5006285017278 78.9050605874049 78.3245860970346 77.7580422622751 77.2054860586944 76.6657784740619 76.1432516108823 75.6314252663548 75.1362633457623 74.6560407545331 74.1912646213901 73.7422141260794 73.3088184376826 72.89154541477 72.4907356680509 72.1065080111364 71.7390092662875 71.3891406626008 71.0565435947369 70.7414410631206 70.4447212950982 70.166371970342 69.9061810970642 69.6652726697644 69.4437853149832 69.2417229313867 69.0596093641167 68.8977717384975 68.7564373747607 68.6360907528486 68.5370073846369 68.4598262366383 68.4039909168667 68.3707902310712 68.3601052151288 68.3726471455774 68.4085170111222 68.4680201540219 68.5518082105586 68.6601306649018 68.7933405814403 68.951884828697 69.1360654608813 69.3463194013981 69.5830281096515 69.8465669149976 70.1372930202144 70.4556024809571 70.8018436132683 71.1763680368503 71.5794862047651 72.0115668731079 72.4729095668649 72.9637725831167 73.4844334176421 74.0351263167348 74.6160821003073 75.2274159018841 75.8692577225705 76.5417432548158 77.2448925108153 77.9786956591899 78.7430953645978 79.5379882594927 80.3632049464669 81.2185303705047 82.1036544899821 83.0182649427141 83.9619430865028 84.9342578980054 85.9346635407442 86.9626305749507 88.0175094327943 89.09869904549 90.2054749835831 91.3371196062129 92.4928372655623 93.6718922179863 94.8734796982178 96.0967823353345 97.3410019738395 98.6052352122298 99.8887844074014 101.190721175327 102.510315587163 103.846770250152 105.199325677611 106.567165868714 107.949612959394 109.345957222693
88.2852976171614 87.4365043393167 86.6168953639335 85.8232185654598 85.0560192125303 84.3147731142566 83.6020713677183 82.9176608328198 82.2629386245433 81.6388259880225 81.0447461611081 80.4833352692038 79.9545675612767 79.457902954306 78.9736330504393 78.4981508747458 78.0312405631865 77.5730633174504 77.1236982559159 76.6833125006085 76.2521608673882 75.8301328945784 75.4175616114221 75.0144422095213 74.6210906461022 74.2375829370812 73.8640643066546 73.5007304617611 73.1476713080469 72.8051827762907 72.4734225591036 72.1527049179805 71.8425863655126 71.5441256706429 71.2570291790846 70.9818666336122 70.7184358053204 70.4673596558627 70.2287275230249 70.0029072746862 69.7902716848116 69.5906346691807 69.4048420818107 69.2329861008885 69.0754239753282 68.9332552264724 68.8046131503085 68.6920955377446 68.5953167244701 68.5145178219036 68.4503654326481 68.4029777123712 68.3728736395029 68.3604007191587 68.3660326074515 68.3900583812009 68.4328773967595 68.4948562661608 68.5763974379253 68.6777567904402 68.799341514792 68.9413720069954 69.1041841670677 69.2880480509878 69.4931301863643 69.7197039167653 69.9678779407408 70.237818608248 70.5296139347722 70.8433301138867 71.179018226103 71.5366420235966 71.9161454809739 72.3174851784034 72.7404925772264 73.1849655953941 73.6508230211597 74.1376971921229 74.6454063098105 75.1735244657407 75.721833203096 76.2899372788893 76.8774244319512 77.4839118518714 78.1089201924376 78.7519903678068 79.4126767147223 80.090495512099 80.7849596754822 81.4955363699691 82.2217327453694 82.963051793631 83.7189884065772 84.4891933145602 85.2779593646127 86.0870380017113 86.9159935073113 87.764490518754 88.6321444069452 89.5186430527309
106.784272739056 91.9787358337257 91.2854346967857 90.6110900141911 89.9530898515284 89.3140745235529 88.685354981134 88.0646695344512 87.450387720794 86.8437079916935 86.2443821244384 85.6525176323799 85.0684853987181 84.4935131204334 83.9244811943948 83.3646620730048 82.8134457957224 82.2696659205726 81.7344206256263 81.2081970790653 80.6907793098235 80.1826201035442 79.6821922510576 79.1923367604174 78.7101213828018 78.2378964766125 77.7752730760423 77.322640682496 76.8794205932911 76.4461699863232 76.0229846892336 75.6101412943904 75.2076066002209 74.8152689765109 74.4338770645131 74.0629066924374 73.7029379907776 73.3539490587245 73.0161313798511 72.6894094991691 72.3750349980619 72.0702682872349 71.778529431127 71.4973904482322 71.2283333287342 70.9713780297344 70.7261171863256 70.4930195026338 70.2719899655397 70.0626912506881 69.8659119540044 69.681017755455 69.5084672320604 69.3481005209473 69.199932066703 69.0639774473126 68.9402242499762 68.8286866786275 68.7290985696919 68.641641367554 68.566128193534 68.5025934941123 68.4508507164703 68.4108295934027 68.3825300916454 68.365574120767 68.3600729816782 68.3658299119728 68.3827044427925 68.4104947792166 68.449039107097 68.4982560565208 68.557866263847 68.6277809335519 68.707722807899 68.7975861331794 68.8970944241169 69.0061344996845 69.1245106690258 69.2517957559648 69.3880665760753 69.5330272169621 69.6864117780445 69.8480032497399 70.0176642985435 70.1951991546364 70.3803756576338 70.5728390746016 70.7726335420511 70.9793688843592 71.1929599914825 71.4131839516854 71.6398440742229 71.8727348105237 72.1117663672275 72.3565631014086 72.607067742823 72.8631088865869 73.124534064761 73.3911268317564
80.818097709051 80.2964674203733 79.7847454859335 79.2827270003322 78.7909372160499 78.3093845312339 77.8376919177364 77.376565024449 76.9260169761749 76.4860221780534 76.056564634929 75.6380800604197 75.2304678674558 74.8338156668062 74.4482644524145 74.0740315878374 73.7109964137441 73.359363643711 73.0192841459761 72.6906171749664 72.3737999654954 72.0684423067976 71.7750198309016 71.4936067879787 71.2237018534896 70.9660348732318 70.7202371535794 70.4865860759061 70.2650389232756 70.0556945255778 69.8584281515242 69.6734615367407 69.5006949773703 69.3400535282307 69.191764716276 69.0556664880245 68.9319588863286 68.8202376180224 68.7207903874857 68.6335934019471 68.5585575409229 68.4955057254205 68.4446008685775 68.4056905322697 68.3787394135105 68.3636396105146 68.3603622090258 68.3688152186905 68.3889027015616 68.4205440349406 68.4635594951734 68.5180394637251 68.583550384983 68.6602763085006 68.7478970914735 68.8463888742803 68.9555600609788 69.0752918315987 69.205423006648 69.3457806075528 69.4963878573417 69.6566129523366 69.8267352167852 70.0064483041967 70.1956206444952 70.3939134499636 70.6013081970554 70.8175926138957 71.042538575602 71.2759951452425 71.5177608960355 71.7676550952615 72.0254886321258 72.2910829607219 72.5642266953483 72.8447468016003 73.1324791705764 73.4271942495001 73.7287356498527 74.0369601975915 74.3515593536652 74.6725787548542 74.9995333542726 75.3325304372419 75.6712078435562 76.0155489452837 76.3653356960304 76.7203381033661 77.0804871674466 77.4456577806266 77.8154737975718 78.1946848739128 78.5897754398512 79.0008478821271 79.4278921045849 79.8709532259821 80.3299797100685 80.805028950596 81.296081423908 81.8031665478758
