# Supplementary material for: Sexual Antagonism, Temporally Fluctuating Selection, and Variable Dominance Affect a Regulatory Polymorphism in Drosophila melanogaster
Source: Mol Biol Evol. 2021 Jul 21;38(11):4891–907. doi: 10.1093/molbev/msab215 (PMC8557461; doi:10.1093/molbev/msab215)
Supplement: msab215_Supplementary_Data [file msab215_supplementary_data.zip › Tables_S1_S2_S3_S8_S9.xlsx]

## Sheet: Table S1
Table S1: Polymorphism at position 67 in cosmopolitan populations
Locationa	Country	Collectionsb	Yearc	Mean X coverage	Total Readsd	Ce	Ge	G Frequency
Akaa	Finland	6	2014(2); 2015(2); 2016(2)	36.6418	545306270	198	163	0.451524
Alexandrov	Russia	2	2015; 2016	36.0787	203474788	76	10	0.116279
Benalua	Spain	1	2016	29.9575	109966312	33	9	0.214286
Brest	Belarus	1	2015	43.8181	95797010	49	28	0.363636
Broggingen	Germany	6	2014(2); 2015(2); 2016(2)	43.0778	625543510	248	191	0.43508
Brzezina	Poland	2	2015; 2016	30.6973	225658248	112	42	0.272727
Chalet à Gobet	Switzerland	4	2014(2); 2015; 2016	31.2356	338703130	123	114	0.481013
Chornobyl (5)	Ukraine	16	2014(4); 2015(9); 2016(3)	38.2231	1666509578	600	334	0.357602
Cortes de Baza	Spain	1	2015	43.7523	93399218	56	20	0.263158
Dairsie	United Kingdom	2	2015; 2016	46.7562	246446660	69	67	0.492647
Drogobych	Ukraine	3	2014; 2015; 2016	37.9229	307974242	120	46	0.277108
Gdansk	Poland	1	2016	41.1896	116673554	46	13	0.220339
Gimenells	Spain	6	2014(2); 2015(2); 2016(2)	29.426	563236078	157	92	0.369478
Gotheron	France	5	2014; 2015(3); 2016	40.8342	539751404	170	99	0.36803
Guadix	Spain	1	2015	45.1865	95375118	24	47	0.661972
Kalna	Serbia	2	2016(2)	43.5631	258277632	102	22	0.177419
Kaniv	Ukraine	1	2016	41.0088	121477998	52	13	0.2
Karensminde (2)	Denmark	5	2014(2); 2016(3)	37.0712	520903512	84	157	0.651452
Kharkiv	Ukraine	4	2014(2); 2015; 2016	36.2298	401025166	122	68	0.357895
Kyiv (2)	Ukraine	7	2014(3); 2015; 2016(3)	32.695	708511218	216	117	0.351351
Lund	Sweden	3	2014; 2015(2)	38.6109	307735856	90	56	0.383562
Lutterworth	United Kingdom	1	2014	35.6127	79948804	25	22	0.468085
Market Harborough	United Kingdom	3	2014, 2015, 2016	46.7607	340968778	110	103	0.483568
Mauternbach	Austria	4	2014(2); 2015(2)	39.3913	413005314	176	65	0.26971
Mezzolombardo	Italy	2	2015(2)	28.5968	195540034	75	29	0.278846
Munich	Germany	6	2014(2); 2015(2); 2016(2)	35.6251	645221662	203	148	0.421652
Nicosia	Cyprus	1	2014	42.1345	92754812	26	26	0.5
Odessa	Ukraine	10	2014(4); 2015(4); 2016(2)	31.9746	881014372	389	113	0.2251
Piryuatin	Ukraine	2	2014; 2015	38.3123	184547306	68	42	0.381818
El Bejarín	Spain	1	2016	28.0592	106972258	21	27	0.5625
Pyryatyn	Ukraine	2	2016(2)	35.746	263419296	103	33	0.242647
Recarei	Portugal	3	2014(2); 2015; 2016	35.0179	350770642	88	72	0.45
Seeboden	Austria	2	2014; 2016	35.7356	216489376	74	45	0.378151
Sheffield	United Kingdom	2	2014; 2015	42.4704	234444782	66	68	0.507463
Slankamen Vinogradi	Serbia	2	2016(2)	35.0552	218447214	79	22	0.217822
South Queensferry	United Kingdom	1	2014	24.8065	65818986	33	7	0.175
Szeged	Hungary	1	2016	30.4405	104990982	28	5	0.151515
Tomelloso	Spain	4	2015(2); 2016(2)	41.935	431817788	102	99	0.492537
San Michele all'Adige	Italy	1	2016	23.0006	114971226	15	13	0.464286
Tula	Russia	1	2015	49.0283	106637512	22	39	0.639344
Uman	Ukraine	4	2014; 2015; 2016(2)	30.5914	386631156	125	38	0.233129
Valday	Russia	6	2014; 2015(2); 2016(3)	44.9442	722273660	189	175	0.480769
Varva	Ukraine	3	2014; 2015; 2016	35.5526	274112352	123	51	0.293103
Vesanto	Finland	2	2014; 2016	40.8826	226640346	62	34	0.354167
Viltain	France	5	2014(2); 2015(2); 2016	39.713	501254662	173	142	0.450794
Yalta	Ukraine	5	2014(2); 2015(2); 2016	34.4669	481775028	146	71	0.327189
Yesiloz	Turkey	14	2014(2); 2015(6); 2016(6)	30.9248	1475207648	491	278	0.361508
aNumbers in parantheses indicate multiple sites at a sampling location.
bTotal number of collections for each location.
cYears in which collections occurred. Numbers in parantheses indicate multiple collections in a given year.
dTotal DNA sequencing reads across all collections. Data was provided by the Euoropean Drosophila Population Genomics Consortium. Only European populations were included in the analysis.
eNumber of reads from all collection libraries mapping to the C or G variant at position 67.

## Sheet: Table S2
Table S2: Number of samples, allele frequencies, and genotype frequencies in Munich
				Allele frequency		Female genotype counts
		Samplesa		Males	Females	Observed			Expectedb
Year	Month	Males	Females	G	G	CC	GC	GG	CC	GC	GG	PHWEc
2016	June	90	132	0.422222	0.412879	47	61	24	45.1344	64.104	22.7616	1
2016	September	46	96	0.434783	0.473958	25	51	20	27.3354	47.7831	20.8816	1
2017	June	89	87	0.438202	0.385057	35	37	15	31.0032	41.8642	14.1325	1
2017	September	32	97	0.40625	0.443299	33	42	22	30.6311	47.7555	18.6134	1
2018	June	39	85	0.307692	0.458824	26	40	19	27.5563	41.6817	15.762	1
2018	September	22	95	0.318182	0.421053	34	42	19	33.0272	45.9739	15.9989	1
2019	June	65	125	0.338462	0.356	55	51	19	52.4263	55.9763	14.3195	1
2019	September	27	127	0.407407	0.472441	37	60	30	36.1888	63.2097	27.6016	1
2020	June	44	100	0.522727	0.585	14	54	32	18	49.9	27.3	1
2020	September	61	84	0.409836	0.595238	17	34	33	17.3	41.6	25	1
	Total	515	1028	0.407767	0.455739	323	472	233	315.362	508.034	204.605	1
aNumber of wildcaught samples genotyped
bNumber expected under Hardy Weinberg equilibrium based on observed allele frequency
cBonferroni-corrected P-values from χ2 test comparing observed versus expected genotype counts

## Sheet: Table S3
Table S3: Male and female F1 offspring counts for Septermber 2019 wild-caught females
Vial	Males	Females	Prop. Malea	Expectedb
1	48	54	0.470588	51
2	30	25	0.545455	27.5
3	32	34	0.484848	33
4	72	61	0.541353	66.5
5	42	39	0.518519	40.5
6	57	53	0.518182	55
7	40	40	0.5	40
8	22	29	0.431373	25.5
9	25	32	0.438596	28.5
10	44	54	0.44898	49
11	64	65	0.496124	64.5
12	41	35	0.539474	38
13	35	34	0.507246	34.5
14	58	63	0.479339	60.5
15	56	60	0.482759	58
16	41	56	0.42268	48.5
17	44	42	0.511628	43
18	32	21	0.603774	26.5
19	31	26	0.54386	28.5
20	43	46	0.483146	44.5
21	32	31	0.507937	31.5
22	46	46	0.5	46
23	46	40	0.534884	43
24	46	49	0.484211	47.5
25	35	43	0.448718	39
26	63	65	0.492188	64
27	32	37	0.463768	34.5
28	49	42	0.538462	45.5
29	35	39	0.472973	37
30	55	61	0.474138	58
31	39	30	0.565217	34.5
32	52	57	0.477064	54.5
33	60	65	0.48	62.5
34	38	39	0.493506	38.5
35	48	42	0.533333	45
36	40	39	0.506329	39.5
37	46	50	0.479167	48
38	41	33	0.554054	37
39	23	32	0.418182	27.5
40	39	40	0.493671	39.5
Total	1722	1749	0.496111	1735.5
			P valuec	0.764
aObserved proportion of male offspring.
bExpected number of offspring for each sex under a 50:50 sex ratio
cSignificance assessed for the whole dataset with a CMH test.

## Sheet: Table S8
Table S8: The effect of the interaction of allele at position 67 with background, developmental stage, and/or trait examined
		Degree of dominancea		Mode of dominancea		Dominance categoriesa
	DFc	Chisqd	P-value	Chisqd	P-value	DFc	Chisqd	P-value
All traitsb
Trait	6	90.92	< 2.2 x 10-16	92.77	< 2.2 x 10-16	6	52.08	1.794 x 10-9
Allelee	1	10.86	0.000984	9.51	0.002044	2	10.68	0.004794
Backf	1	0.53	0.465156	0.48	0.489626	1	0.71	0.400382
Trait:Alleleg	6	552.06	< 2.2 x 10-16	528.25	< 2.2 x 10-16	11	534.52	< 2.2 x 10-16
Back:Alleleh	1	6.03	0.014027	5.87	0.01543	2	5.81	0.054801
Expressionb
Stagei	1	0.0631	0.8017	0.1248	0.72385	1	0.0953	0.75749
Allelee	1	0.2715	0.6024	0.4114	0.52128	2	0.5825	0.74734
Backf	1	0.433	0.5105	0.5085	0.47578	1	0.2311	0.63074
Stage:Allelej	1	24.8054	6.342 x 10-7	26.3953	2.782 x 10-7	1	21.4319	3.666 x 10-6
Back:Alleleh	1	4.1474	0.0417	4.3404	0.03722	1	3.3498	0.06721
aResults of type III ANOVA with the allele at position 67 weighted according to the estimated degree of dominance; weighted according to mode of dominance, where dominance was categorized into dominance classes (recessive, partially recessive, codominant, partially dominant, dominant, heterozygote more extreme than either homozygote); or classified into categories according to dominance class. It…
bResults of ANOVA utilizing either all trait data (gene expression, larval volume, body weight, wing length, wing area, wing load index) or a single trait (gene expression).
cDegrees of freedom
dLikelihood ratio χ2
eAllele variant at position 67
fGenetic background
gInteraction of trait examined and allele variant at position 67
hInteraction of genetic background and allele variant at position 67
iDevelopmental stage
jInteraction of developmental stage and allele variant at position 67

## Sheet: Table S9
Table S9: The effect of the background, developmental stage, and/or trait under consideration on dominance
	DFb	Chisqc	P-value
All traitsa
Trait	6	0.12877	1
Backd	1	0.00828	0.9275
Trait:Backe	6	1.76358	0.9401
Expressiona
Stagef	1	0.1624	0.68699
Backd	1	5.4567	0.01949
Stage:Backg	1	5.9783	0.01448
aResults of type III ANOVA utilizing dominance estimated from either all trait data (gene expression, larval volume, body weight, wing length, wing area, wing load index) or a single trait (gene expression).
bDegrees of freedom
cLikelihood ratio χ2
dGenetic background
eInteraction of trait and genetic background
fDevelopmental stage
gInteraction of developmental stage and genetic background
